# Supplementary material for: Site-specific incubations reveal biofilm diversity and functional adaptations in deep, ancient desert aquifers
Source: Front Microbiol. 2025 Mar 21;16:1533115. doi: 10.3389/fmicb.2025.1533115 (PMC11968702; doi:10.3389/fmicb.2025.1533115)
Supplement: Supplementary file 2 [file Table_1.xlsx]

## Sheet: Sheet1
Supplementary Table 1. Screen intervals and main lithological and mineralogical characteristics in the studied wells.
Sample site	Incubation days	Location	Period	Type of rock- Aquifer classification	Screen interval (mbs)*	Lithologyᵖ
Shizafon 1	60, 115	Southern-central Arava	Lower Cretaceous	Quartzitic sandstone-NSA	770-775	Coarse to fine-grained sandstone, interbedded with dark gray shale (some organic material), thin layers of chalky dolomite, limestone, and a small amount of pyrite (iron sulfide) .
					785-880
Paran 20	60	Southern-central Arava	Lower Cretaceous	Quartzitic sandstone-NSA	1312-1397	Sandstone with iron-related minerals, including glauconite, limonite (iron oxide), and pyrite.
					1397-1484
Zofar 20	60	Central Arava	Lower Cretaceous	Quartzitic sandstone-BDA	835-930	Fine sand, interbedded with layers of shale with glauconite, thin layers of dolomite, and a small amount of black bitumen.
					930-1017
Yorkeam 4	60	Northeastern Negev	Lower Cretaceous	Quartzitic sandstone-NSA	540-618	Coarse to medium-grained quartz sand, a small amount of dark charcoal (organic material) mixed with dark shale, pyrite, and thin clay layers.
					630-720
Ein Yahav 7	60	Central Arava	Upper Cretaceous	Calcareous rock-JCA	705-565	Limestone with interbedded marls clay and chert. Some iron oxide geode.
Zofar 24	60	Central Arava	Paleogene	Chalk and chert-SCA	147-198	Fractured and broken flint/chert, with marly chalk, and bitumen layers.
Paran 115a	60	Southern Arava-Karkom graben	Neogene	Highly heterogenouos (clastic)-AFA	154-311	Highly heterogenous clastic material, from clay to gravel.
Paran 215	60	Southern Arava-Karkom graben	Neogene	Highly heterogenouos (clastic)-AFA	819-980	Highly heterogenous clastic material, from clay to gravels.
NSA, Nubian Sandstone Aquifer; BDA, Brackish Deep Aquifer; JCA, Judea Group Carbonate Aquifer; SCA, Senonian Chalk & Chert Aquifer; AFA, Arava Fill and Hazeva aquifers.
*mbs, meters below the surface (from the Water Authority of Israel).
ᶛ From borehole logs.
