# Supplementary material for: Site-specific incubations reveal biofilm diversity and functional adaptations in deep, ancient desert aquifers
Source: Front Microbiol. 2025 Mar 21;16:1533115. doi: 10.3389/fmicb.2025.1533115 (PMC11968702; doi:10.3389/fmicb.2025.1533115)
Supplement: Supplementary file 3 [file Table_2.xlsx]

## Sheet: Sheet1
Supplementary Table 2. Hydrochemical, physical, and isotopic characteristics of groundwater of the studied wells.
	bar	‰	‰	°C	mS/cm	mg/L
Well	P	δ18Oᶛ	δ 13C	T	EC	HS	Fe	TOC	NH4	Cl ᵖ	SO4	NO3	HCO3	Na	Ca	Mg	SiO2
Shizafon 1*	82	-8.4	-5.8	53	3.6	0.3	2.2	0.9	1.4	599	982	bd	209	293	340	117	25
Paran 20*	144	-8	-7.8	60	3.4	0.9	0.2	0.9	1.6	740	610	bd	204	345	275	93	31
Zofar 20*	126	-8.4	-7.6	51	10.2	1.5	2.6	0.4	2	3640	830	bd	254	1370	1054	57	22
Yorkeam 4	61	-6.6	-8.7	38	3.1	1.6	0.1	2.4	1.4	669	372	bd	322	400	147	70	15
Zofar 24	18	-6.2	-11	33	2.1	1.6	0	2.1	0.1	239	527	bd	364	164	189	88	18
EinYahav 7*	70	-7	-4.1	38	3.2	2.5	0	1.1	1.7	622	565	0.8	284	317	209	102	17
Paran 115a	23	-6.1	-11	29	1.8	0	0	2.3	0.3	267	413	7.3	238	153	163	60	16
Paran 215	89	-6.5	-12	40	2.1	0	0.1	1	0.3	304	472	7.5	262	149	187	75	23
P, pressure; T, temperature; EC; electrical conductivity; bd, below detection levels.
ᶛ Taken from Yokoshi et al. (2019) and Ram et al. (2020).
ᵖ Some values taken from Yokoshi et al. (2019) and Ram et al. (2021, 2022).
*Some values taken from Atencio et al. (2024).
