# Supplementary material for: Site-specific incubations reveal biofilm diversity and functional adaptations in deep, ancient desert aquifers
Source: Front Microbiol. 2025 Mar 21;16:1533115. doi: 10.3389/fmicb.2025.1533115 (PMC11968702; doi:10.3389/fmicb.2025.1533115)
Supplement: Supplementary file 4 [file Table_3.xlsx]

## Sheet: genome_quality
	Genome stats						Read abundance (%)									Coverage									GTDB taxonomy
Bin Id	Completeness	Contamination	Coding_Density	Contig_N50	Genome_Size	GC_Content	Shizafon1 (60d)	Paran115	Paran215	Zofar20	Yorkeam4	Paran20	EinYahav7	Shizafon1 (115d)	Zofar24	Shizafon1 (60d)	Paran115	Paran215	Zofar20	Yorkeam4	Paran20	EinYahav7	Shizafon1 (115d)	Zofar24	Domain	phylum	class	order	family	genus	species
MAG137	73.99	1.67	0.87	5343	1612092	0.57	0	0	0	0	0	0	0	0	0.570399	0	0	0	0	0	0	0	0	12.265	Archaea	Micrarchaeota	Micrarchaeia	Anstonellales	Bilamarchaeaceae	Bilamarchaeum
MAG192	92.86	0.12	0.886	23824	992815	0.36	0	0	0	0	0	0	0.00520866	0	11.9228	0	0	0	0	0	0	0.18	0	256.37	Archaea	Micrarchaeota	Micrarchaeia	Anstonellales	Bilamarchaeaceae	JAHJBR01
MAG018	86.26	1.15	0.912	219664	916168	0.31	0	0	0	0	0	0	0	0	5.47355	0	0	0	0	0	0	0	0	117.695	Archaea	Nanoarchaeota	Nanoarchaeia	Pacearchaeales	GW2011-AR1
MAG177	97.17	0.58	0.918	15225	3075443	0.54	0	0	0	0	0.688604	0	0	0	0	0	0	0	0	15.31	0	0	0	0	Bacteria	AABM5-125-24	RPQS01	RPQS01	RPQS01	JAHJDG01
MAG039	100	0.06	0.914	128236	4485006	0.66	0.607331	0	0.00499147	0	0.0386805	0.957972	1.98653	1.78141	0.0260435	30.72	0	0.19	0	0.86	25.025	68.65	40.16	0.56	Bacteria	Acidobacteriota	Acidobacteriae	Bryobacterales	Bryobacteraceae
MAG071	90.19	3.88	0.913	8332	4543342	0.7	0	0	0	0	0.622937	0	0	0	0	0	0	0	0	13.85	0	0	0	0	Bacteria	Acidobacteriota	Thermoanaerobaculia	Thermoanaerobaculales	Thermoanaerobaculaceae	JACQZW01
MAG074	97.22	0.01	0.934	279332	2727305	0.63	0.0209561	0	0	0	0	1.35398	0	1.24313	0	1.06	0	0	0	0	35.37	0	28.025	0	Bacteria	Acidobacteriota	Thermoanaerobaculia	Thermoanaerobaculales	Thermoanaerobaculaceae	Thermoanaerobaculum	Thermoanaerobaculum aquaticum
MAG024	98.46	0.69	0.91	100518	3283300	0.67	0	0	0	0	0.65622	0	0	0	2.8885	0	0	0	0	14.59	0	0	0	62.11	Bacteria	Acidobacteriota	UBA4820	UBA4820	DSQY01	DSQY01	DSQY01 sp011362725
MAG020	99.09	0.54	0.932	290811	3902421	0.69	0	4.49093	0	0	0	0	0	0	0	0	111.6	0	0	0	0	0	0	0	Bacteria	Actinobacteriota	Acidimicrobiia	Acidimicrobiales	JACDCH01	VFJN01
MAG045	90.72	0.28	0.916	11974	2973401	0.75	0.33253	0.00120724	0	0	0	0	0	0.446239	0	16.82	0.03	0	0	0	0	0	10.06	0	Bacteria	Actinobacteriota	Actinomycetia	Acidothermales
MAG046	88.86	5.44	0.926	5557	3547523	0.73	0.33856	0.0128772	0.157625	0	0	0	0.0321201	0.358411	0	17.125	0.32	6	0	0	0	1.11	8.08	0	Bacteria	Actinobacteriota	Actinomycetia	Actinomycetales	Quadrisphaeraceae
MAG044	100	1.17	0.917	24671	4148183	0.71	0	0.00201206	0	0	0	0	0.589447	0	0	0	0.05	0	0	0	0	20.37	0	0	Bacteria	Actinobacteriota	Actinomycetia	Propionibacteriales	Nocardioidaceae	UBA4001
MAG008	99.94	0.43	0.879	80041	2773634	0.42	0	0.0265592	0	24.4734	0	0	0	0	0	0	0.66	0	776.055	0	0	0	0	0	Bacteria	Bacteroidota	Bacteroidia	Bacteroidales	Dysgonomonadaceae	UBA4179	UBA4179 sp002849245
MAG023	99.24	0.26	0.908	47978	4418622	0.49	0	0	0	0	0	0	0	0	0.779909	0	0	0	0	0	0	0	0	16.77	Bacteria	Bacteroidota	Bacteroidia	Bacteroidales	GCA-2748055	M55B112
MAG181	99.39	2.16	0.903	94953	4569391	0.47	0	0	0	0.600124	0	0	0	0	0	0	0	0	19.03	0	0	0	0	0	Bacteria	Bacteroidota	Bacteroidia	Bacteroidales	Prolixibacteraceae	UBA1413
MAG001	99.99	0.2	0.894	136003	3411378	0.37	2.98703	0.018511	0.00551689	0	0.0274362	0	0	2.97596	0	151.09	0.46	0.21	0	0.61	0	0	67.09	0	Bacteria	Bacteroidota	Bacteroidia	Chitinophagales	Chitinophagaceae	Hydrotalea	Hydrotalea flava
MAG002	100	0.14	0.876	90106	3648303	0.4	0.00217469	0.347282	8.93236	0.00725321	0	0	0	0	0	0.11	8.63	340.01	0.23	0	0	0	0	0	Bacteria	Bacteroidota	Bacteroidia	Chitinophagales	Chitinophagaceae	Sediminibacterium
MAG029	72.75	1.66	0.931	5309	3226896	0.48	0	0.425753	0	0	0	0	0	0	0	0	10.58	0	0	0	0	0	0	0	Bacteria	Bacteroidota	Bacteroidia	Cytophagales	Cyclobacteriaceae	ELB16-189
MAG030	99.92	0.31	0.921	134420	4323291	0.5	0.177336	0.00804826	1.04269	0	0.124138	0	0	0	0	8.97	0.2	39.69	0	2.76	0	0	0	0	Bacteria	Bacteroidota	Bacteroidia	Cytophagales	Cyclobacteriaceae	ELB16-189
MAG004	89.46	3.34	0.907	10735	6385790	0.46	0	0.49698	0	0	0	0	0	0	0	0	12.35	0	0	0	0	0	0	0	Bacteria	Bacteroidota	Bacteroidia	Cytophagales	Cyclobacteriaceae	PWU20
MAG179	99.98	0.28	0.916	67343	4272868	0.41	0	1.19275	0	0	0	0	0	0	0	0	29.64	0	0	0	0	0	0	0	Bacteria	Bacteroidota	Bacteroidia	Flavobacteriales	UBA2798	UBA2798
MAG015	99.96	0.19	0.935	235092	3305071	0.41	0	0	0	0.92368	0	0.474296	0	0	0	0	0	0	29.29	0	12.39	0	0	0	Bacteria	Bacteroidota	Ignavibacteria	Ignavibacteriales	Melioribacteraceae	Melioribacter	Melioribacter roseus
MAG016	99.7	0.2	0.927	153214	3105849	0.3	0.0403306	0	0	0	1.24317	2.39598	1.45843	0.150817	6.1072	2.04	0	0	0	27.64	62.59	50.4	3.4	131.32	Bacteria	Bacteroidota	Ignavibacteria	Ignavibacteriales	Melioribacteraceae	XYB12-FULL-38-5
MAG193	90.67	0.83	0.942	11320	1886993	0.54	0	0	0	0	0	0	0.0277795	0	0.632717	0	0	0	0	0	0	0.96	0	13.605	Bacteria	Campylobacterota	Campylobacteria	Campylobacterales	Sulfurimonadaceae	Sulfuricurvum
MAG009	90.82	6.99	0.919	6513	3852792	0.53	0	0	0	1.41911	0.215442	0.0107186	0.624172	0.0164124	0.0641786	0	0	0	45	4.79	0.28	21.57	0.37	1.38	Bacteria	Chloroflexota	Anaerolineae	Anaerolineales	Anaerolineaceae	Bellilinea
MAG053	93.54	1.61	0.904	47093	4427664	0.58	0	0	0	0	0.0157421	0	0	0	0.993838	0	0	0	0	0.35	0	0	0	21.37	Bacteria	Chloroflexota	Anaerolineae	Anaerolineales	EnvOPS12	JAABUE01
MAG052	94.52	4.7	0.906	23769	4577271	0.59	0	0	0	0	1.31289	0	0	0	0.00279037	0	0	0	0	29.19	0	0	0	0.06	Bacteria	Chloroflexota	Anaerolineae	Anaerolineales	EnvOPS12	JAABUE01
MAG056	95.61	3.07	0.89	28568	4716754	0.61	0	0	0	0	1.06327	0	0	0	0.299035	0	0	0	0	23.64	0	0	0	6.43	Bacteria	Chloroflexota	Anaerolineae	Anaerolineales	EnvOPS12	JACPVF01
MAG049	98.86	3.08	0.893	185377	3897918	0.56	0.0148274	0.00241448	0	0	0.00314842	1.43035	0	0.522535	0.00976631	0.75	0.06	0	0	0.07	37.365	0	11.78	0.21	Bacteria	Chloroflexota	Anaerolineae	Anaerolineales	EnvOPS12	UBA12294	UBA12294 sp016223135
MAG050	97.18	2.11	0.899	103319	3984643	0.57	0.00889645	0	0	0	3.5865	0.163075	1.08109	0.24175	0.014882	0.45	0	0	0	79.74	4.26	37.36	5.45	0.32	Bacteria	Chloroflexota	Anaerolineae	Anaerolineales	EnvOPS12	UBA12294
MAG051	99.46	0.85	0.891	124340	4488008	0.61	0	0	0	0	1.47301	0	0	0	1.16219	0	0	0	0	32.75	0	0	0	24.99	Bacteria	Chloroflexota	Anaerolineae	Anaerolineales	EnvOPS12	UBA5796
MAG055	93.3	4.88	0.917	71380	4152056	0.57	0	0	0	0	0.0355321	0	0	0	5.19102	0	0	0	0	0.79	0	0	0	111.62	Bacteria	Chloroflexota	Anaerolineae	Anaerolineales	EnvOPS12	UBA7227
MAG054	100	5.75	0.909	261733	4076421	0.59	0	0	0	0	0.389954	0	0	0	2.12859	0	0	0	0	8.67	0	0	0	45.77	Bacteria	Chloroflexota	Anaerolineae	Anaerolineales	EnvOPS12
MAG032	99.94	4.58	0.913	209917	6941802	0.59	0	0	0	0	0	0	0	0	5.25334	0	0	0	0	0	0	0	0	112.96	Bacteria	Chloroflexota	Anaerolineae	Anaerolineales	UBA4823	CAIQJJ01
MAG064	70.14	2	0.898	118555	3105257	0.52	0	0	0	0	1.97473	0.0107186	0	0	0.0176724	0	0	0	0	43.905	0.28	0	0	0.38	Bacteria	Chloroflexota	Anaerolineae	Anaerolineales	UBA4823	UBA4823
MAG057	97.51	7.96	0.915	115688	5032954	0.62	0	0	0	0	1.12084	0	0	0	0	0	0	0	0	24.92	0	0	0	0	Bacteria	Chloroflexota	Anaerolineae	JACIWR01	JACIWR01
MAG043	91.68	1.17	0.909	164073	2581937	0.72	1.83366	0.0173038	0	0	0	0	0	1.28238	0	92.75	0.43	0	0	0	0	0	28.91	0	Bacteria	Chloroflexota	Limnocylindria	Limnocylindrales	CSP1-4
MAG031	100	0.09	0.902	65184	3321896	0.62	0.195524	0	0	0	0	0	0	1.26642	0	9.89	0	0	0	0	0	0	28.55	0	Bacteria	Deinococcota	Deinococci	Deinococcales	Thermaceae	Meiothermus_B	Meiothermus_B silvanus
MAG017	94.96	0.58	0.899	166856	1286077	0.35	0	0	0	0	1.19595	0	0	0	0	0	0	0	0	26.59	0	0	0	0	Bacteria	Dependentiae	Babeliae	Babeliales	Vermiphilaceae
MAG175	99.96	1.33	0.891	99329	4076928	0.69	0	0	0	0	0.641377	24.8717	0.0185197	0	1.25334	0	0	0	0	14.26	649.72	0.64	0	26.95	Bacteria	Desulfobacterota	Desulfarculia	Desulfarculales	Desulfarculaceae	JACRDC01
MAG174	100	0.04	0.859	379067	3620399	0.56	0	0	0	0	0.0332833	0	0	0	1.96675	0	0	0	0	0.74	0	0	0	42.29	Bacteria	Desulfobacterota	Desulfobaccia	Desulfobaccales	0-14-0-80-60-11	0-14-0-80-60-11
MAG173	99.99	1.85	0.843	84692	4066732	0.57	0	0	0	0	3.03912	0	0	0	0.0316242	0	0	0	0	67.57	0	0	0	0.68	Bacteria	Desulfobacterota	Desulfobaccia	Desulfobaccales	0-14-0-80-60-11
MAG169	83.96	2.91	0.874	7593	3092565	0.58	0	0	0	0	0.747074	0	0	0	0.0423207	0	0	0	0	16.61	0	0	0	0.91	Bacteria	Desulfobacterota	Desulfobacteria	Desulfobacterales	Desulfosudaceae	Desulfosudis
MAG168	98.24	0.89	0.906	127515	5612145	0.56	0	0	0	0	0.939128	0	0	0	0	0	0	0	0	20.88	0	0	0	0	Bacteria	Desulfobacterota	Desulfobacteria	Desulfobacterales	SURF-7
MAG080	95.2	1.33	0.884	15187	3247558	0.6	0	0	0	0	0.61574	0	0	0	0.687129	0	0	0	0	13.69	0	0	0	14.775	Bacteria	Desulfobacterota	Desulfobulbia	Desulfobulbales	Desulfobulbaceae	UBA10518	UBA10518 sp003604995
MAG077	99.44	0.41	0.893	175987	3744641	0.58	0	0	0	0	1.4015	0	0	0	0.00558075	0	0	0	0	31.16	0	0	0	0.12	Bacteria	Desulfobacterota	Desulfobulbia	Desulfobulbales	Desulfurivibrionaceae	DB1
MAG078	99.64	0.44	0.891	101123	3559629	0.58	0	0	0	0	0	0	0.0677126	0	1.23614	0	0	0	0	0	0	2.34	0	26.58	Bacteria	Desulfobacterota	Desulfobulbia	Desulfobulbales	Desulfurivibrionaceae	DB1
MAG079	96.91	0.86	0.867	71742	4640741	0.57	0	0	0	0	0.375111	0	0	0	8.64318	0	0	0	0	8.34	0	0	0	185.85	Bacteria	Desulfobacterota	Desulfobulbia	Desulfobulbales	Desulfurivibrionaceae	SURF-16	SURF-16 sp003605035
MAG082	99.92	0.8	0.906	145968	2990070	0.63	0	0	0	0	0	0	0	0	1.56796	0	0	0	0	0	0	0	0	33.715	Bacteria	Desulfobacterota	Desulfobulbia	Desulfobulbales	Desulfurivibrionaceae	UBA2262
MAG081	97.69	0.36	0.904	50928	2800176	0.64	0	0	0	0	2.02736	0	0.0500611	0	0.717126	0	0	0	0	45.075	0	1.73	0	15.42	Bacteria	Desulfobacterota	Desulfobulbia	Desulfobulbales	Desulfurivibrionaceae
MAG042	98.76	0.31	0.85	19819	5310419	0.55	0	0	0	0	0	0	0	0	0.733868	0	0	0	0	0	0	0	0	15.78	Bacteria	Desulfobacterota	Desulfomonilia	Desulfomonilales	Desulfomonilaceae	VGSG01
MAG012	99.27	0.56	0.869	144313	2687542	0.49	0	0	0	0	0	0	0	0	2.94803	0	0	0	0	0	0	0	0	63.39	Bacteria	Desulfobacterota	QYQD01	QYQD01	QYQD01	QYQD01
MAG076	97.19	1	0.89	18957	3514242	0.65	0	0	0	0	0.750223	0	0	0	0.807348	0	0	0	0	16.68	0	0	0	17.36	Bacteria	Desulfobacterota_I	Desulfovibrionia	Desulfovibrionales	Desulfovibrionaceae	Desulfolutivibrio
MAG176	90.35	0.27	0.894	44077	3544073	0.65	0	0	0	0	1.10577	0	0	0	0.205092	0	0	0	0	24.585	0	0	0	4.41	Bacteria	Desulfobacterota_I	Desulfovibrionia	Desulfovibrionales	Desulfovibrionaceae	Fundidesulfovibrio
MAG022	99.98	5.05	0.867	24611	5234769	0.38	0	0	0	0	0	0	0	0	0.751541	0	0	0	0	0	0	0	0	16.16	Bacteria	Firmicutes_A	Clostridia	Acetivibrionales	Acetivibrionaceae
MAG021	96.39	3.86	0.881	29144	2283162	0.53	0	0	0	0	0	0	0	0	0.884083	0	0	0	0	0	0	0	0	19.01	Bacteria	Firmicutes_A	Clostridia	Christensenellales	UBA1431	UBA1431
MAG190	97.29	5.32	0.886	101241	4120786	0.39	0	0	0	0.657835	0	0	0	0	0	0	0	0	20.86	0	0	0	0	0	Bacteria	Firmicutes_A	Clostridia	Lutisporales	Lutisporaceae
MAG006	97.52	5.84	0.863	112327	4770967	0.38	0	0	0	1.96594	0	0	0	0	0	0	0	0	62.34	0	0	0	0	0	Bacteria	Firmicutes_A	Clostridia	Peptostreptococcales	Thermotaleaceae
MAG037	98.56	0.99	0.873	81706	2003946	0.62	0	0	0	0.708922	0	0	0	0	0	0	0	0	22.48	0	0	0	0	0	Bacteria	Firmicutes_B	Desulfotomaculia	Ammonifexales	Desulforudaceae	Desulforudis
MAG036	73.37	4.52	0.855	24730	2077509	0.57	0	0	0	0	0	1.28776	0	0.0110894	0	0	0	0	0	0	33.64	0	0.25	0	Bacteria	Firmicutes_B	Desulfotomaculia	Ammonifexales
MAG035	88.35	0.25	0.864	55754	2172231	0.59	0	0.0120724	0	10.9451	0.00809593	1.88991	0	0.0643188	0	0	0.3	0	347.07	0.18	49.37	0	1.45	0	Bacteria	Firmicutes_B	Desulfotomaculia	Ammonifexales
MAG120	85.67	2.93	0.856	155033	4275255	0.46	0	0	0	0.0674864	0.00224887	6.85146	0	0	0	0	0	0	2.14	0.05	178.98	0	0	0	Bacteria	Firmicutes_B	Desulfotomaculia	Desulfotomaculales	Desulfocucumaceae	BRHc4a
MAG117	90.49	0.91	0.869	34231	3317895	0.52	0	0	0	0	0.0368814	0.802744	0	0	0	0	0	0	0	0.82	20.97	0	0	0	Bacteria	Firmicutes_B	Desulfotomaculia	Desulfotomaculales	Desulfocucumaceae	BRHc4a
MAG118	92.73	4.56	0.871	41912	3610504	0.53	0	0	0	0.54746	0	0.0574209	0	0	0	0	0	0	17.36	0	1.5	0	0	0	Bacteria	Firmicutes_B	Desulfotomaculia	Desulfotomaculales	Desulfocucumaceae	BRHc4a
MAG121	78.81	0.72	0.856	46361	2738374	0.52	0	0	0	0	0	3.17767	0	0	0	0	0	0	0	0	83.01	0	0	0	Bacteria	Firmicutes_B	Desulfotomaculia	Desulfotomaculales	Desulfocucumaceae
MAG119	100	3.33	0.873	55912	3877154	0.54	0	0	0	0	0	1.86159	0.00376181	0	0	0	0	0	0	0	48.63	0.13	0	0	Bacteria	Firmicutes_B	Desulfotomaculia	Desulfotomaculales	Desulfocucumaceae
MAG122	93.91	0.58	0.857	56659	2606667	0.5	0	0.0229375	0	15.2813	0.0607195	11.1643	0.0263327	0	0.255552	0	0.57	0	484.57	1.35	291.645	0.91	0	5.495	Bacteria	Firmicutes_B	Desulfotomaculia	Desulfotomaculales	Desulfotomaculaceae	Desulfotomaculum	Desulfotomaculum profundi
MAG123	98.26	1.95	0.865	83997	2946536	0.49	0	0	0	4.0167	0	0.0279448	0	0	0	0	0	0	127.37	0	0.73	0	0	0	Bacteria	Firmicutes_B	Desulfotomaculia	Desulfotomaculales	Desulfotomaculaceae	Desulfotomaculum
MAG116	73.18	0.13	0.885	5165	2236254	0.56	0	0	0	0	0	0.463769	0	0	0	0	0	0	0	0	12.115	0	0	0	Bacteria	Firmicutes_B	Desulfotomaculia	Desulfotomaculales	Desulfurisporaceae	Desulfurispora	Desulfurispora thermophila
MAG115	66.12	0.31	0.914	16986	1650221	0.52	0	0	0	0	0	1.69219	0	0	0	0	0	0	0	0	44.205	0	0	0	Bacteria	Firmicutes_B	GCA-003054495	Carboxydocellales	Carboxydocellaceae	Carboxydocella	Carboxydocella thermautotrophica
MAG109	92.42	3.44	0.854	47708	3154659	0.5	0	0	0	1.56764	0	0	0	0	0	0	0	0	49.71	0	0	0	0	0	Bacteria	Firmicutes_B	Moorellia	PH28-bin88	PH28-bin88	JAGXSE01
MAG110	83.26	3.8	0.879	5474	2403311	0.46	0	0	0	0.356353	0.0631932	0.0130154	0	0	0	0	0	0	11.3	1.405	0.34	0	0	0	Bacteria	Firmicutes_B	Peptococcia	DRI-13	DRI-13	Thermanaerosceptrum	Thermanaerosceptrum fracticalcis
MAG005	100	2.07	0.875	242404	3948469	0.39	0	0	0	6.02537	0	0	0	0	0	0	0	0	191.065	0	0	0	0	0	Bacteria	Firmicutes_B	Peptococcia	Peptococcales	BICA1-8
MAG124	89.6	1.1	0.888	11408	2696928	0.51	0	0	0	0.0416271	0.0085457	0.527124	0	0	0	0	0	0	1.32	0.19	13.77	0	0	0	Bacteria	Firmicutes_B	Thermincolia	Thermincolales
MAG178	94.28	0.5	0.861	55452	2742526	0.56	0	0	0	1.10533	0	0	0	0	0	0	0	0	35.05	0	0	0	0	0	Bacteria	Firmicutes_E	DTU015	DUSP01
MAG068	97.25	3.33	0.898	69261	2842452	0.66	0	0	0	0.701354	0	0	0	0.00221789	0	0	0	0	22.24	0	0	0	0.05	0	Bacteria	Firmicutes_E	DTU015	JACIYH01	JACIYH01	JACIYH01
MAG066	98.19	3.18	0.878	76210	4798505	0.68	0	0.0128772	0	11.1507	0	0	0	0	0	0	0.32	0	353.59	0	0	0	0	0	Bacteria	Firmicutes_E	Symbiobacteriia	Symbiobacteriales	Symbiobacteriaceae	Symbiobacterium
MAG065	100	8.76	0.886	37050	5952308	0.65	0	0	0	2.16556	0	0	0	0	0	0	0	0	68.67	0	0	0	0	0	Bacteria	Firmicutes_E	Symbiobacteriia	Symbiobacteriales	Symbiobacteriaceae	Symbiobacterium
MAG067	96.9	1.76	0.896	108610	2007185	0.61	0	0	0	2.78649	0	0	0	0	0	0	0	0	88.36	0	0	0	0	0	Bacteria	Firmicutes_E	Symbiobacteriia
MAG038	84.35	0.17	0.862	21806	2321101	0.59	0	0	0	4.72342	0	0	0	0.0150817	0	0	0	0	149.78	0	0	0	0.34	0	Bacteria	Firmicutes_G	SHA-98	UBA4971	UBA4971
MAG128	92.27	0.6	0.921	16319	3010165	0.7	0.186628	0	0	0	0	0	0	0.685328	0	9.44	0	0	0	0	0	0	15.45	0	Bacteria	Gemmatimonadota	Gemmatimonadetes	Gemmatimonadales	GWC2-71-9
MAG138	96.32	2.48	0.86	271012	6251638	0.49	0	0	0	0	2.96491	0	0	0	0	0	0	0	0	65.92	0	0	0	0	Bacteria	KSB1	UBA2214	AABM5-25-91
MAG171	96.93	3.44	0.934	39974	9659000	0.71	0	0.0422534	0.371733	0	0.897748	0	0	0	0	0	1.05	14.15	0	19.96	0	0	0	0	Bacteria	Myxococcota	Myxococcia	Myxococcales	Myxococcaceae	Archangium_A
MAG172	99.6	0.31	0.93	42280	4846161	0.67	0	1.70543	0	0	0	0	0	0	0	0	42.38	0	0	0	0	0	0	0	Bacteria	Myxococcota	Myxococcia	Myxococcales	Myxococcaceae
MAG047	98.83	4.88	0.901	234877	9979657	0.63	0	8.473	0	0	0	0	0	0	0	0	210.555	0	0	0	0	0	0	0	Bacteria	Myxococcota	Polyangia	Polyangiales	Polyangiaceae
MAG167	96.18	8.26	0.942	33206	8115977	0.73	0	0.954121	0	0	0	0	0	0	0	0	23.71	0	0	0	0	0	0	0	Bacteria	Myxococcota_A	UBA796	UBA796	SXON01
MAG040	99	2.93	0.91	426397	3250134	0.63	0	18.3492	0	0	0	0	0	0	0	0	455.98	0	0	0	0	0	0	0	Bacteria	Nitrospirota	Nitrospiria	2-01-FULL-66-17	2-01-FULL-66-17
MAG041	99.03	0.06	0.903	170555	3215320	0.64	0	1.78349	0	0	0	0	0	0	0	0	44.32	0	0	0	0	0	0	0	Bacteria	Nitrospirota	Nitrospiria	2-01-FULL-66-17	2-01-FULL-66-17
MAG027	95.3	1.54	0.923	38160	2573175	0.44	0	0	0	0	0	7.89518	0	0	0.00418556	0	0	0	0	0	206.245	0	0	0.09	Bacteria	Nitrospirota	Thermodesulfovibrionia	Thermodesulfovibrionales	Dissulfurispiraceae	Dissulfurispira
MAG026	100	1.31	0.895	89582	3114450	0.52	0.0340042	0	0	0	0	18.9944	0	1.6337	0	1.72	0	0	0	0	496.19	0	36.83	0	Bacteria	Nitrospirota	Thermodesulfovibrionia	Thermodesulfovibrionales	Dissulfurispiraceae	GCA-2634385
MAG028	95.79	0.28	0.912	49136	1759024	0.41	0	0	0	0.73084	0	0	0	0	0	0	0	0	23.175	0	0	0	0	0	Bacteria	Nitrospirota	Thermodesulfovibrionia	Thermodesulfovibrionales	SM23-35	JACRGU01
MAG034	99.59	1.14	0.906	214648	2785587	0.49	0	0	0	0	3.14864	0	0	0	1.34636	0	0	0	0	70.005	0	0	0	28.95	Bacteria	Nitrospirota	Thermodesulfovibrionia	Thermodesulfovibrionales	SM23-35	UBA2194
MAG073	85.01	1.14	0.929	10247	1671780	0.48	0	0	0	0	0	0	0	0	0.760842	0	0	0	0	0	0	0	0	16.36	Bacteria	Omnitrophota	Koll11	VGKH01
MAG072	96.78	0.17	0.942	141526	2209647	0.55	0	0	0	0	0.824435	0	0	0	0	0	0	0	0	18.33	0	0	0	0	Bacteria	Omnitrophota	Omnitrophia	Omnitrophales	UBA2337
MAG025	99.79	0.44	0.857	741154	1408055	0.46	0	0	0	0	2.63432	0	0	0	0	0	0	0	0	58.57	0	0	0	0	Bacteria	Patescibacteria	ABY1	SG8-24	2-12-FULL-60-25	MWCR01
MAG010	100	1.09	0.916	1147868	1147868	0.51	0	0	0	0	1.69025	0	0	0	0	0	0	0	0	37.58	0	0	0	0	Bacteria	Patescibacteria	ABY1	UBA10025	JAHIVO01	JACROE01
MAG187	98.96	0.58	0.873	365354	1161021	0.44	0	0	0	0	1.20854	0	0	0	0	0	0	0	0	26.87	0	0	0	0	Bacteria	Patescibacteria	ABY1	UBA11705
MAG186	95.2	2.54	0.884	6303	835536	0.39	0	0	0	0	0.619338	0	0	0	0.0292989	0	0	0	0	13.77	0	0	0	0.63	Bacteria	Patescibacteria	ABY1	Veblenbacterales	UBA10138	JAHITT01
MAG185	93.58	0.25	0.905	9665	643827	0.4	0	0	0	0	0.559519	0	0	0	0.198116	0	0	0	0	12.44	0	0	0	4.26	Bacteria	Patescibacteria	ABY1	XYB2-FULL-38-15	XYB2-FULL-38-15	JAHIRI01
MAG019	90.41	1.17	0.939	17619	983199	0.41	0	0	0	0	0.61619	0	0	0	0	0	0	0	0	13.7	0	0	0	0	Bacteria	Patescibacteria	Dojkabacteria	GCA-002793355	GCA-002793355	GCA-002793355	GCA-002793355 sp016860985
MAG194	88.2	3.3	0.918	8047	1221927	0.28	0	0	0	0	0	0	0	0	0.59807	0	0	0	0	0	0	0	0	12.86	Bacteria	Patescibacteria	JAEDAM01	Absconditabacterales	X112
MAG180	100	0.19	0.905	120121	1231998	0.38	0	0	0	0	1.36326	0	0	0	0	0	0	0	0	30.31	0	0	0	0	Bacteria	Patescibacteria	JAHJAL01	JAHJAL01	JAHJAL01
MAG014	98.67	1.82	0.935	20888	704279	0.46	0	0	0	0	0	0	0	0	0.78177	0	0	0	0	0	0	0	0	16.81	Bacteria	Patescibacteria	Microgenomatia	GWA2-44-7	UBA8517	JACOZU01
MAG136	98.25	0.24	0.919	990597	1333729	0.49	0	0	0	0	8.82074	0	0	0	0	0	0	0	0	196.115	0	0	0	0	Bacteria	Patescibacteria	Microgenomatia	UBA10105	UBA927	UBA927
MAG059	85.31	3.27	0.929	7366	829072	0.46	0	0	0	0	0	0	0	0	0.700849	0	0	0	0	0	0	0	0	15.07	Bacteria	Patescibacteria	Microgenomatia	UBA10105	UBA927
MAG183	96.22	0.99	0.922	652381	929306	0.36	0	0	0	0	3.10141	0	0	0	0	0	0	0	0	68.955	0	0	0	0	Bacteria	Patescibacteria	Microgenomatia	UBA1400	PJMF01	CG2-30-36-39
MAG184	94.93	0.36	0.883	50745	1112664	0.41	0	0	0	0	0	0	0	0	14.6099	0	0	0	0	0	0	0	0	314.15	Bacteria	Patescibacteria	Microgenomatia	UBA1400	PJMF01	UBA9650
MAG013	93.68	0.35	0.939	971456	980764	0.45	0	0	0	0	3.92158	0	0	0	0.0325544	0	0	0	0	87.19	0	0	0	0.7	Bacteria	Patescibacteria	Microgenomatia	UBA1406	GWC2-37-13	GWC2-37-13
MAG191	97.76	0	0.896	110692	911175	0.4	0	0	0	0	0	0	0	0	6.10999	0	0	0	0	0	0	0	0	131.38	Bacteria	Patescibacteria	Microgenomatia	UM-FILTER-39-15	UM-FILTER-39-15
MAG003	94.16	0.57	0.896	6633	685212	0.43	0	0	0	0	0.515891	0	0	0	0	0	0	0	0	11.47	0	0	0	0	Bacteria	Patescibacteria	Paceibacteria	Moranbacterales
MAG182	95.84	0.16	0.893	14955	670173	0.35	0	0	0	0	0	0	0	0	1.24358	0	0	0	0	0	0	0	0	26.74	Bacteria	Patescibacteria	Paceibacteria	Portnoybacterales_A	RBG-13-40-8-A	RBG-13-40-8-A
MAG188	98.75	1.03	0.917	1112869	1114455	0.36	0	0	0	0	1.05337	0	0	0	0	0	0	0	0	23.42	0	0	0	0	Bacteria	Patescibacteria	WWE3	UBA101185	UBA10185
MAG058	96.41	0.62	0.869	11376	6554847	0.64	0	0	0	0	0.67601	0	0	0	0	0	0	0	0	15.03	0	0	0	0	Bacteria	Planctomycetota	Planctomycetia	Pirellulales	Thermoguttaceae
MAG095	99.78	0.97	0.913	111208	3534990	0.71	0	2.06035	0.0223303	0	0	0	0	0	0	0	51.2	0.85	0	0	0	0	0	0	Bacteria	Proteobacteria	Alphaproteobacteria	Caulobacterales	Caulobacteraceae	Caulobacter
MAG094	92.98	0.42	0.916	14731	3292452	0.7	0	0.0281689	0.396428	0.049511	0	0	0	0	0	0	0.7	15.09	1.57	0	0	0	0	0	Bacteria	Proteobacteria	Alphaproteobacteria	Caulobacterales	Caulobacteraceae	Phenylobacterium	Phenylobacterium sp013911965
MAG092	99.82	0.05	0.905	108506	3609965	0.71	5.64124	0.128772	0.141075	0.00756857	0.013943	0.0719675	0	5.04259	0	285.345	3.2	5.37	0.24	0.31	1.88	0	113.68	0	Bacteria	Proteobacteria	Alphaproteobacteria	Caulobacterales	Caulobacteraceae	Phenylobacterium
MAG093	100	0.22	0.913	210921	4223245	0.7	0.603575	0.183903	0.0786813	0.202775	0	0.00229684	0	0	0	30.53	4.57	2.995	6.43	0	0.06	0	0	0	Bacteria	Proteobacteria	Alphaproteobacteria	Caulobacterales	Caulobacteraceae	Phenylobacterium
MAG107	95.83	2.03	0.906	17405	3665220	0.62	0	0.659555	0	0	0	0	0	0	0	0	16.39	0	0	0	0	0	0	0	Bacteria	Proteobacteria	Alphaproteobacteria	Caulobacterales	Parvularculaceae	CV81
MAG069	96.35	1.19	0.874	130180	4172318	0.68	0.703611	0.0152917	0.0028898	0	0	0	0	0.956354	0	35.59	0.38	0.11	0	0	0	0	21.56	0	Bacteria	Proteobacteria	Alphaproteobacteria	Dongiales	Dongiaceae
MAG070	99.01	1.13	0.926	240998	6505335	0.68	1.56083	0.0772633	0.0120846	0	0	0	0	0.264816	0	78.95	1.92	0.46	0	0	0	0	5.97	0	Bacteria	Proteobacteria	Alphaproteobacteria	Reyranellales	Reyranellaceae	Reyranella
MAG102	99.71	3.96	0.908	91475	7087429	0.64	0	0.0354123	0.57021	0	0	0	0	0	0	0	0.88	21.705	0	0	0	0	0	0	Bacteria	Proteobacteria	Alphaproteobacteria	Rhizobiales	Aestuariivirgaceae	Nordella
MAG100	99.98	0.81	0.878	571904	5153207	0.61	0	0.0132796	3.90228	0	0	0	0	0	0	0	0.33	148.54	0	0	0	0	0	0	Bacteria	Proteobacteria	Alphaproteobacteria	Rhizobiales	Xanthobacteraceae	Afipia	Afipia broomeae
MAG098	100	0.76	0.875	126964	6934171	0.64	20.7354	0.556939	3.478	0.117628	0.0143928	0.0639286	0.00202559	11.3092	0.0037205	1048.84	13.84	132.39	3.73	0.32	1.67	0.07	254.955	0.08	Bacteria	Proteobacteria	Alphaproteobacteria	Rhizobiales	Xanthobacteraceae	Bradyrhizobium	Bradyrhizobium japonicum_C
MAG106	100	0.16	0.896	100673	4537295	0.63	0.687894	0.0128772	0	0	0	0	0	1.05572	0	34.795	0.32	0	0	0	0	0	23.8	0	Bacteria	Proteobacteria	Alphaproteobacteria	Rhizobiales	Xanthobacteraceae	Pseudorhodoplanes
MAG101	99.89	0.24	0.874	30000	5185383	0.66	0.000593097	0.0325954	0	0.528223	0	0	0	0.00133073	0	0.03	0.81	0	16.75	0	0	0	0.03	0	Bacteria	Proteobacteria	Alphaproteobacteria	Rhizobiales	Xanthobacteraceae	Rhodopseudomonas	Rhodopseudomonas pentothenatexigens
MAG099	93.68	2.62	0.883	43924	4260151	0.64	0	0.871023	0	0	0	0	0	0	0	0	21.645	0	0	0	0	0	0	0	Bacteria	Proteobacteria	Alphaproteobacteria	Rhizobiales	Xanthobacteraceae	SG-bin9
MAG096	99.67	0.09	0.919	182312	3220562	0.7	1.10692	0.0092555	0	0	0.719638	0	0.101858	0	0	55.99	0.23	0	0	16	0	3.52	0	0	Bacteria	Proteobacteria	Alphaproteobacteria	Rhodobacterales	Rhodobacteraceae	DSPG01
MAG097	100	0.35	0.898	85860	3302528	0.69	0	1.1839	0	0	0	0	0	0	0	0	29.42	0	0	0	0	0	0	0	Bacteria	Proteobacteria	Alphaproteobacteria	Rhodobacterales	Rhodobacteraceae	DSPG01
MAG087	99.99	1.52	0.904	84367	4078788	0.64	0	0.889735	0.0170761	0	0	0	0	0	0	0	22.11	0.65	0	0	0	0	0	0	Bacteria	Proteobacteria	Alphaproteobacteria	Sphingomonadales	Sphingomonadaceae	Blastomonas	Blastomonas delafieldii_A
MAG088	100	0.45	0.899	932836	4487398	0.64	0.00474478	0.150905	22.6416	0.00409964	0	0	0	0	0	0.24	3.75	861.85	0.13	0	0	0	0	0	Bacteria	Proteobacteria	Alphaproteobacteria	Sphingomonadales	Sphingomonadaceae	Blastomonas	Blastomonas ursincola
MAG085	100	0.02	0.927	184092	3228568	0.65	0	1.13843	0.00630501	0	0	0	0	0	0	0	28.29	0.24	0	0	0	0	0	0	Bacteria	Proteobacteria	Alphaproteobacteria	Sphingomonadales	Sphingomonadaceae	Novosphingobium	Novosphingobium sp002454125
MAG086	98.75	0.02	0.913	101908	2776440	0.65	0	0.0615692	1.71523	0	0	0	0	0	0	0	1.53	65.29	0	0	0	0	0	0	Bacteria	Proteobacteria	Alphaproteobacteria	Sphingomonadales	Sphingomonadaceae	Novosphingobium
MAG090	100	3.14	0.918	256967	4717531	0.65	0	0.147283	1.05346	0	0	0	0	0	0	0	3.66	40.1	0	0	0	0	0	0	Bacteria	Proteobacteria	Alphaproteobacteria	Sphingomonadales	Sphingomonadaceae	Rhizorhabdus	Rhizorhabdus sp011044255
MAG084	99.62	0.04	0.912	229022	3309491	0.63	0	0.0784705	8.11718	0.00189214	0	0	0	0	0	0	1.95	308.98	0.06	0	0	0	0	0	Bacteria	Proteobacteria	Alphaproteobacteria	Sphingomonadales	Sphingomonadaceae	Sphingobium	Sphingobium xenophagum
MAG083	99.31	2.44	0.914	12303	3903881	0.64	0	0.00281689	0	0	0.310794	0.562533	0.335091	0.610807	0.404139	0	0.07	0	0	6.91	14.695	11.58	13.77	8.69	Bacteria	Proteobacteria	Alphaproteobacteria	Sphingomonadales	Sphingomonadaceae	Sphingomonas	Sphingomonas sp000797515
MAG091	99.9	0	0.898	116252	3447023	0.67	0	0.0269617	0	1.85367	0	0	0	0	0	0	0.67	0	58.78	0	0	0	0	0	Bacteria	Proteobacteria	Alphaproteobacteria	Sphingomonadales	Sphingomonadaceae	Sphingomonas
MAG089	91.2	2.38	0.897	21652	2975857	0.66	0.0355858	1.42997	4.09038	0.000946071	0	0	0	0	0	1.8	35.535	155.7	0.03	0	0	0	0	0	Bacteria	Proteobacteria	Alphaproteobacteria	Sphingomonadales	Sphingomonadaceae	Sphingopyxis	Sphingopyxis sp003609835
MAG108	98.98	0	0.912	109351	2863195	0.64	0	0.0148893	7.79483	0	0	0	0	0	0	0	0.37	296.71	0	0	0	0	0	0	Bacteria	Proteobacteria	Alphaproteobacteria	Sphingomonadales
MAG062	100	2.17	0.912	11940	2702176	0.59	0	0.649092	0	0	0	0	0	0	0	0	16.13	0	0	0	0	0	0	0	Bacteria	Proteobacteria	Alphaproteobacteria	UBA11222	UBA11222	UBA11222	UBA11222 sp003454415
MAG061	98.16	0.18	0.912	107899	3042239	0.58	0	0.997783	0	0	0	0	0	0	0	0	24.795	0	0	0	0	0	0	0	Bacteria	Proteobacteria	Alphaproteobacteria	UBA11222	UBA11222	UBA11222
MAG060	100	0.13	0.914	69663	2911395	0.57	0	2.29315	0	0	0	0	0	0	0	0	56.985	0	0	0	0	0	0	0	Bacteria	Proteobacteria	Alphaproteobacteria	UBA11222	UBA11222	UBA11222
MAG126	92.8	0	0.897	94842	2446372	0.66	0.0239216	0	0	0	0.00719638	1.61774	0.00983859	0.0257275	0	1.21	0	0	0	0.16	42.26	0.34	0.58	0	Bacteria	Proteobacteria	Gammaproteobacteria	Acidithiobacillales	Thermithiobacillaceae	Thermithiobacillus	Thermithiobacillus tepidarius
MAG125	100	0	0.897	164977	2937269	0.67	3.6175	0.00965791	0	0	0.128186	0.221645	8.9699	2.03691	0	182.98	0.24	0	0	2.85	5.79	309.98	45.92	0	Bacteria	Proteobacteria	Gammaproteobacteria	Acidithiobacillales	Thermithiobacillaceae	Thermithiobacillus	Thermithiobacillus tepidarius
MAG153	100	0	0.894	297600	3383934	0.7	10.6734	0.133601	3.49377	0.0110375	0.0314842	0	0	7.13628	0	539.88	3.32	132.99	0.35	0.7	0	0	160.88	0	Bacteria	Proteobacteria	Gammaproteobacteria	Burkholderiales	Burkholderiaceae	Aquabacterium
MAG154	100	0.39	0.913	120339	5101391	0.66	0	1.25513	0	0	0	0	0	0	0	0	31.19	0	0	0	0	0	0	0	Bacteria	Proteobacteria	Gammaproteobacteria	Burkholderiales	Burkholderiaceae	Aquabacterium
MAG140	92.36	1.55	0.918	13455	3749173	0.69	0.117235	0.0156941	0	0	0	0.00229684	0	0.771382	0	5.93	0.39	0	0	0	0.06	0	17.39	0	Bacteria	Proteobacteria	Gammaproteobacteria	Burkholderiales	Burkholderiaceae	DSNY01
MAG147	96.75	0.07	0.908	68128	3061685	0.66	0.561663	0.0313882	0	0	0.0499249	0	0	0.422286	0	28.41	0.78	0	0	1.11	0	0	9.52	0	Bacteria	Proteobacteria	Gammaproteobacteria	Burkholderiales	Burkholderiaceae	Extensimonas	Extensimonas perlucida
MAG146	99.98	0.32	0.92	800109	3654783	0.66	0.000395398	0.38853	12.6967	0.178492	0.0539729	0	0	0.00177431	0	0.02	9.655	483.3	5.66	1.2	0	0	0.04	0	Bacteria	Proteobacteria	Gammaproteobacteria	Burkholderiales	Burkholderiaceae	Hylemonella
MAG155	86.9	0.71	0.931	174923	4973020	0.7	0	2.26156	0	0	0	0	0	0	0	0	56.2	0	0	0	0	0	0	0	Bacteria	Proteobacteria	Gammaproteobacteria	Burkholderiales	Burkholderiaceae	Ideonella
MAG145	84.02	0.03	0.919	148063	2501479	0.65	0	0.00201206	0	0	2.79984	0	0	0	0.052087	0	0.05	0	0	62.25	0	0	0	1.12	Bacteria	Proteobacteria	Gammaproteobacteria	Burkholderiales	Burkholderiaceae	Thiomonas	Thiomonas bhubaneswarensis
MAG144	87.73	0.38	0.904	131851	2875486	0.65	0	0.00181086	0	0	7.27104	0	0	0	0.0111615	0	0.045	0	0	161.66	0	0	0	0.24	Bacteria	Proteobacteria	Gammaproteobacteria	Burkholderiales	Burkholderiaceae	Thiomonas
MAG152	99.98	3.68	0.929	50533	5454521	0.7	0	1.8348	1.757	0	0.00134932	0	0	0	0	0	45.595	66.88	0	0.03	0	0	0	0	Bacteria	Proteobacteria	Gammaproteobacteria	Burkholderiales	Burkholderiaceae	VBDL01
MAG143	99.97	0.02	0.893	123816	2675279	0.56	0	1.45331	0	0	0	0	0	0	0	0	36.115	0	0	0	0	0	0	0	Bacteria	Proteobacteria	Gammaproteobacteria	Burkholderiales	Gallionellaceae	Gallionella
MAG141	99.89	0.32	0.922	196423	2039905	0.56	0	1.10543	0	0	0	0	0	0	0	0	27.47	0	0	0	0	0	0	0	Bacteria	Proteobacteria	Gammaproteobacteria	Burkholderiales	Gallionellaceae
MAG163	91.51	0.01	0.903	223287	3494494	0.66	0	0.00442654	1.60857	0	0.0085457	0	0	0	0.00558075	0	0.11	61.23	0	0.19	0	0	0	0.12	Bacteria	Proteobacteria	Gammaproteobacteria	Burkholderiales	Rhodocyclaceae	Azospira	Azospira oryzae
MAG135	93.11	0.18	0.91	123849	4010098	0.67	0.00177929	0.41368	2.79049	0	0	0	0	0.00709725	0	0.09	10.28	106.22	0	0	0	0	0.16	0	Bacteria	Proteobacteria	Gammaproteobacteria	Burkholderiales	Rhodocyclaceae	Methyloversatilis	Methyloversatilis discipulorum_A
MAG134	94.23	4.55	0.905	17829	4707565	0.67	0	0.940439	0.0186523	0	0	0	0	0.0039922	0	0	23.37	0.71	0	0	0	0	0.09	0	Bacteria	Proteobacteria	Gammaproteobacteria	Burkholderiales	Rhodocyclaceae	Methyloversatilis	Methyloversatilis discipulorum_A
MAG139	99.99	0	0.935	389913	2863330	0.63	0.190681	0.0108651	0	0	5.60261	5.27105	2.91569	4.22198	0.0818509	9.645	0.27	0	0	124.565	137.695	100.76	95.18	1.76	Bacteria	Proteobacteria	Gammaproteobacteria	Burkholderiales	Rhodocyclaceae	UBA2250	UBA2250 sp004323595
MAG160	96.87	2.81	0.913	16001	3593589	0.67	0.326401	0.0124748	0.238802	0	0.00629683	1.41676	0	0.86409	0	16.51	0.31	9.09	0	0.14	37.01	0	19.48	0	Bacteria	Proteobacteria	Gammaproteobacteria	Burkholderiales	Rhodocyclaceae
MAG161	99.26	7.64	0.925	17718	4501104	0.67	0.270255	0.0189134	0.66531	0	0.00224887	0.0298589	0	0.413858	0	13.67	0.47	25.325	0	0.05	0.78	0	9.33	0	Bacteria	Proteobacteria	Gammaproteobacteria	Burkholderiales	Rhodocyclaceae
MAG164	85.38	0	0.935	189784	2978802	0.65	0	0	0	0	1.9943	0	0	0	0.00325544	0	0	0	0	44.34	0	0	0	0.07	Bacteria	Proteobacteria	Gammaproteobacteria	Burkholderiales	Thiobacillaceae	Parasulfuritortus
MAG162	99.7	1.7	0.927	12389	2664985	0.66	0	0.00523137	0	0	0.0692652	0.566553	0.00347244	0	0.00651087	0	0.13	0	0	1.54	14.8	0.12	0	0.14	Bacteria	Proteobacteria	Gammaproteobacteria	Burkholderiales	Thiobacillaceae	Sulfuritortus	Sulfuritortus sp002339725
MAG148	100	0.25	0.924	117278	2893002	0.67	35.5112	0.0603619	0	0.12157	3.04115	0.1692	76.9577	45.0119	0.119986	1796.22	1.5	0	3.855	67.615	4.42	2659.49	1014.75	2.58	Bacteria	Proteobacteria	Gammaproteobacteria	Burkholderiales	Thiobacillaceae	Thiobacillus
MAG165	98.92	3.05	0.903	123384	4143625	0.68	0.612867	0.00684102	0	0	0.00134932	0	0	0.366839	0	31	0.17	0	0	0.03	0	0	8.27	0	Bacteria	Proteobacteria	Gammaproteobacteria	Burkholderiales	UBA6910	Pelomicrobium
MAG142	84.51	3.03	0.912	56302	2497068	0.62	0.00731486	0.718709	0.0254828	0	0	0	0	0	0	0.37	17.86	0.97	0	0	0	0	0	0	Bacteria	Proteobacteria	Gammaproteobacteria	Burkholderiales
MAG063	99.59	2.68	0.884	106770	4063712	0.61	0	2.06719	0	0	0	0	0	0	0	0	51.37	0	0	0	0	0	0	0	Bacteria	Proteobacteria	Gammaproteobacteria	Enterobacterales	DSM-103792	Permianibacter
MAG048	100	0.87	0.868	80238	5084107	0.45	0.0152228	0.65714	0.0294234	0.320087	0	0	0	0	0	0.77	16.33	1.12	10.15	0	0	0	0	0	Bacteria	Proteobacteria	Gammaproteobacteria	Enterobacterales	Vibrionaceae	Vibrio	Vibrio natriegens
MAG129	100	0.21	0.899	54845	2911378	0.59	0.542881	3.31266	3.21319	0	0	0	0	1.18835	0	27.46	82.32	122.31	0	0	0	0	26.79	0	Bacteria	Proteobacteria	Gammaproteobacteria	Ga0077554	Ga007554	Ga0077554	Ga0077554 sp005240065
MAG159	93.18	0.03	0.913	133512	2393549	0.63	0	0	0	0	3.11288	0	0	0	0.00418556	0	0	0	0	69.21	0	0	0	0.09	Bacteria	Proteobacteria	Gammaproteobacteria	Halothiobacillales	Halothiobacillaceae	28-57-27
MAG158	95.15	3.21	0.925	33974	2316263	0.66	0	0	0	0	0.00359819	0	0.466176	0	2.33833	0	0	0	0	0.08	0	16.11	0	50.28	Bacteria	Proteobacteria	Gammaproteobacteria	Halothiobacillales	Halothiobacillaceae	28-57-27
MAG157	99.93	0	0.913	56262	2286362	0.67	0	0.00120724	0	0	5.3739	0	0.0755256	0	0.159051	0	0.03	0	0	119.48	0	2.61	0	3.42	Bacteria	Proteobacteria	Gammaproteobacteria	Halothiobacillales	Halothiobacillaceae	28-57-27
MAG156	100	1.33	0.921	48895	2124894	0.67	0	0.00120724	0	0	0.0400299	0	3.97971	0	0.59621	0	0.03	0	0	0.89	0	137.53	0	12.82	Bacteria	Proteobacteria	Gammaproteobacteria	Halothiobacillales	Halothiobacillaceae	28-57-27
MAG149	99.75	0.35	0.917	252246	3058044	0.69	1.76713	0.0120724	0	0	0	0	0	0.00709725	0	89.385	0.3	0	0	0	0	0	0.16	0	Bacteria	Proteobacteria	Gammaproteobacteria	Immundisolibacterales	Immundisolibacteraceae	Immundisolibacter
MAG132	99.98	0.2	0.873	119360	3662163	0.66	0	0.0124748	0	1.66067	0	0	0	0	0	0	0.31	0	52.66	0	0	0	0	0	Bacteria	Proteobacteria	Gammaproteobacteria	JAHJQQ01	JAHJQQ01
MAG104	91.5	0.07	0.93	247012	3017224	0.65	0	1.82213	0	0	0	0	0	0	0	0	45.28	0	0	0	0	0	0	0	Bacteria	Proteobacteria	Gammaproteobacteria	Pseudomonadales	JADFDG01	JADFDG01
MAG105	96.89	0.69	0.913	54159	2776683	0.61	0	10.7601	0	0	0	0	0	0	0	0	267.39	0	0	0	0	0	0	0	Bacteria	Proteobacteria	Gammaproteobacteria	Pseudomonadales	JADFDG01	JADFDG01
MAG103	99.41	0.73	0.928	356636	2962358	0.66	0	4.87121	0	0	0	0	0	0	0	0	121.05	0	0	0	0	0	0	0	Bacteria	Proteobacteria	Gammaproteobacteria	Pseudomonadales	JADFDG01	JADFDG01
MAG133	87.23	2.43	0.909	6403	4910537	0.6	0	0.539636	0	0	0	0	0	0	0	0	13.41	0	0	0	0	0	0	0	Bacteria	Proteobacteria	Gammaproteobacteria	Pseudomonadales	Ketobacteraceae	Ch67
MAG150	98.41	0	0.881	216049	2855380	0.66	0	3.65592	0.0162879	0	0	0	0	0	0	0	90.85	0.62	0	0	0	0	0	0	Bacteria	Proteobacteria	Gammaproteobacteria	Pseudomonadales	Moraxellaceae
MAG130	99.93	1.22	0.902	116870	2887063	0.69	0.688981	0.153319	0	0	0	0	0	0.0261711	0	34.85	3.81	0	0	0	0	0	0.59	0	Bacteria	Proteobacteria	Gammaproteobacteria	Pseudomonadales	Porticoccaceae	JAGPUQ01
MAG170	99.99	0.21	0.898	706263	4618787	0.64	0.02234	3.05914	3.13202	1.34184	0.0256371	0	0.0298051	0	0	1.13	76.02	119.22	42.55	0.57	0	1.03	0	0	Bacteria	Proteobacteria	Gammaproteobacteria	Pseudomonadales	Pseudomonadaceae	Pseudomonas_A	Pseudomonas_A stutzeri
MAG131	100	0.42	0.896	280781	2250584	0.6	3.54603	0.0346075	0.145278	0	0	0	0	4.30404	0	179.365	0.86	5.53	0	0	0	0	97.03	0	Bacteria	Proteobacteria	Gammaproteobacteria	SURF-13	SURF-13	JACPZD01
MAG151	100	0	0.916	336645	2791139	0.65	2.80535	0.66539	0.612374	0.00725321	0	0	0	0.409866	0	141.9	16.535	23.31	0.23	0	0	0	9.24	0	Bacteria	Proteobacteria	Gammaproteobacteria	UBA5335	UBA5335	Macondimonas
MAG111	90.5	0.02	0.895	50064	2661419	0.71	0.836168	0.0386316	0.00105084	0	0.000899548	0	0	0.811304	0	42.295	0.96	0.04	0	0.02	0	0	18.29	0	Bacteria	Proteobacteria	Gammaproteobacteria	Xanthomonadales	Xanthomonadaceae	Lysobacter	Lysobacter thermophilus
MAG112	99.96	1.07	0.897	26215	2981089	0.71	0	0.0189134	0.536714	0	0	0	0	0	0	0	0.47	20.43	0	0	0	0	0	0	Bacteria	Proteobacteria	Gammaproteobacteria	Xanthomonadales	Xanthomonadaceae	Lysobacter
MAG114	98.49	0.07	0.905	223955	4703592	0.68	0	1.9179	0	0	0	0	0	0	0	0	47.66	0	0	0	0	0	0	0	Bacteria	Proteobacteria	Gammaproteobacteria	Xanthomonadales	Xanthomonadaceae	SCMT01
MAG113	100	0.01	0.922	152618	2576238	0.7	0.00118619	0.0366196	1.46355	0	0.0980507	0	0	0.00133073	0	0.06	0.91	55.71	0	2.18	0	0	0.03	0	Bacteria	Proteobacteria	Gammaproteobacteria	Xanthomonadales	Xanthomonadaceae	Thermomonas	Thermomonas sp017305095
MAG007	85.74	2.4	0.931	10394	4896867	0.47	0	0	0	0	0.55727	0	0	0	0	0	0	0	0	12.39	0	0	0	0	Bacteria	Riflebacteria	Ozemobacteria	Ozemobacterales	Ozemobacteraceae
MAG127	99.64	0.78	0.938	229292	4008011	0.55	0	0.0257544	2.95495	0	0.0944525	0	0	0	0	0	0.64	112.48	0	2.1	0	0	0	0	Bacteria	Spirochaetota	Leptospirae	Turneriellales	Turneriellaceae	Turneriella
MAG189	99.95	0.73	0.934	123697	3100415	0.49	0	0	0	0	1.54745	0.0738815	0.00839174	0	0.0465062	0	0	0	0	34.405	1.93	0.29	0	1	Bacteria	Spirochaetota	Spirochaetia	Treponematales	Termitinemataceae	Treponema_G	Treponema_G sp012517385
MAG033	94.87	0.92	0.915	25338	2264035	0.52	0	0	0	0.623776	1.294	1.55496	0.173622	0.0297197	3.47681	0	0	0	19.78	28.77	40.62	6	0.67	74.76	Bacteria	Spirochaetota	Spirochaetia	Treponematales	UBA8932	Rectinema	Rectinema subterraneum
MAG075	99.54	0.82	0.907	49320	2210198	0.47	0	0	0	0	2.86236	0	0	0	0	0	0	0	0	63.64	0	0	0	0	Bacteria	Verrucomicrobiota	Verrucomicrobiae	Methylacidiphilales
MAG166	100	0.38	0.898	139138	4317762	0.67	0	3.50421	0.0454486	0	0	0	0	0	0	0	87.08	1.73	0	0	0	0	0	0	Bacteria	Verrucomicrobiota	Verrucomicrobiae	Opitutales	Opitutaceae	Lacunisphaera
MAG011	95.22	3.2	0.904	12914	3355346	0.51	0	0	0	0	0.602247	0	0	0	0	0	0	0	0	13.39	0	0	0	0	Bacteria	Zixibacteria	MSB-5A5	GN15	FEB-12	JAFGNW01
