# Supplementary material for: Site-specific incubations reveal biofilm diversity and functional adaptations in deep, ancient desert aquifers
Source: Front Microbiol. 2025 Mar 21;16:1533115. doi: 10.3389/fmicb.2025.1533115 (PMC11968702; doi:10.3389/fmicb.2025.1533115)
Supplement: Supplementary file 5 [file Table_4.xlsx]

## Sheet: reads~pf
ID_repr_clust	taxonomy_repr_clust	r_EinYahav7	w_EinYahav7	r_Paran115a	w_Paran115a	r_Paran20	w_Paran20	r_Paran215	w_Paran215	r_Shizafon1	w_Shizafon1	r_Yorkeam4	w_Yorkeam4	r_Zofar20	w_Zofar20	r_Zofar24	w_Zofar24	Sum_cov
r_EinYahav7.PFspades_1	Bacteria;Proteobacteria;Gammaproteobacteria;Halothiobacillales;Halothiobacillaceae;Thiofaba;Thiofaba tepidiphila	396	10497	0	568	0	2225	0	1073	0	0	272	6	0	2	157	2737	17933
r_Paran20.PFspades_4	Bacteria;Proteobacteria;Gammaproteobacteria;Burkholderiales;Rhodocyclaceae;uncultured;uncultured bacterium	234	0	0	0	337	1276	0	0	246	9933	259	3	0	0	4	0	12292
w_Paran20.PFspades_6	Bacteria;Proteobacteria;Gammaproteobacteria;Burkholderiales;Hydrogenophilaceae;Thiobacillus;uncultured bacterium	6861	1	2	0	13	243	0	2	2231	8	149	1461	11	0	9	33	11024
w_Zofar20.PFspades_10	Bacteria;Firmicutes;Desulfotomaculia;Desulfotomaculales;Desulfotomaculaceae;Desulfotomaculum;Desulfotomaculum profundi	4	0	3	0	2024	0	0	0	0	0	9	19	2958	561	42	0	5620
w_Yorkeam4.PFspades_2	Eukaryota;Archaeplastida;Chloroplastida;Charophyta;Phragmoplastophyta;Streptophyta;Embryophyta;Tracheophyta;Spermatophyta;Magnoliophyta;Solanales;Nicotiana;Nicotiana attenuata	0	0	0	0	0	0	0	1	0	0	0	3836	0	3	0	0	3840
w_Paran115a.PFspades_2	Bacteria;Proteobacteria;Gammaproteobacteria;Burkholderiales;Oxalobacteraceae;Massilia;Naxibacter sp. AIC9-14	0	0	0	3465	0	0	0	5	0	0	0	89	0	0	0	0	3559
r_Paran215.PFspades_3	Bacteria;Proteobacteria;Alphaproteobacteria;Sphingomonadales;Sphingomonadaceae;Blastomonas;Blastomonas natatoria	0	0	47	1916	0	3	1317	4	0	0	0	1	0	1	0	0	3289
r_Zofar20.PFspades_34	Bacteria;Firmicutes;Symbiobacteriia;Symbiobacteriales;Symbiobacteraceae;Symbiobacterium;uncultured bacterium	0	0	3	0	0	0	0	0	0	0	0	0	3141	0	0	0	3144
w_Paran20.PFspades_5	Bacteria;Proteobacteria;Gammaproteobacteria;Burkholderiales;Hydrogenophilaceae;uncultured;uncultured beta proteobacterium	0	0	0	0	0	424	0	29	0	0	143	6	0	0	0	1993	2595
r_Zofar24.PFspades_19	Bacteria;Campylobacterota;Campylobacteria;Campylobacterales;Sulfurimonadaceae;Sulfuricurvum;uncultured bacterium	4	2202	0	0	0	1	0	0	0	0	0	0	0	0	63	19	2289
r_Yorkeam4.PFspades_12	Bacteria;Proteobacteria;Gammaproteobacteria;Burkholderiales;Hydrogenophilaceae;uncultured;uncultured beta proteobacterium	0	0	0	0	0	288	0	18	0	0	180	3	0	0	0	1430	1919
r_Paran20.PFspades_3	Bacteria;Firmicutes;Desulfotomaculia;Ammonifexales;Ammonificaceae;uncultured;Clostridia bacterium DRI-14	0	0	0	0	168	0	0	0	4	0	0	4	1198	465	0	0	1839
r_Zofar20.PFspades_1	Bacteria;Bacteroidota;Bacteroidia;Bacteroidales;Dysgonomonadaceae;Proteiniphilum;Dysgonamonadaceae bacterium	0	0	2	0	0	0	0	0	0	0	0	0	1713	0	0	0	1715
r_Paran115a.PFspades_4	Bacteria;Proteobacteria;Gammaproteobacteria;Pseudomonadales;Pseudomonadaceae;Pseudomonas;Pseudomonas stutzeri A1501	5	0	239	844	1	0	366	20	0	0	4	34	185	0	0	0	1698
w_Yorkeam4.PFspades_17	Bacteria;Proteobacteria;Gammaproteobacteria;Halothiobacillales;Halothiobacillaceae;uncultured;uncultured bacterium	0	3	0	1	0	100	0	73	0	0	164	134	0	0	0	1101	1576
r_Paran20.PFspades_2	Bacteria;Nitrospirota;Thermodesulfovibrionia;uncultured;uncultured Nitrospiraceae bacterium	0	0	0	0	1346	1	0	0	76	146	0	0	0	0	0	0	1569
w_Yorkeam4.PFspades_18	Bacteria;Proteobacteria;Gammaproteobacteria;Burkholderiales;Oxalobacteraceae;Massilia;Massilia sp. 4106	0	0	0	1219	0	0	0	3	0	0	0	183	0	0	0	0	1405
w_Paran20.PFspades_3	Bacteria;Firmicutes;Desulfotomaculia;Ammonifexales;Ammonificaceae;Thermodesulfitimonas;uncultured bacterium	0	0	0	0	0	1367	0	0	0	0	0	0	0	0	0	0	1367
w_Yorkeam4.PFspades_11	Bacteria;Campylobacterota;Campylobacteria;Campylobacterales;Arcobacteraceae;uncultured;uncultured prokaryote	0	0	0	0	0	0	0	0	0	0	0	1279	0	0	0	0	1279
w_Paran115a.PFspades_5	Bacteria;Proteobacteria;Alphaproteobacteria;Caulobacterales;Caulobacteraceae;Brevundimonas;Brevundimonas sp. GW460-12-10-14-LB2	0	0	0	1090	0	0	1	1	0	0	0	75	0	0	0	0	1167
r_Paran20.PFspades_1	Bacteria;Desulfobacterota;Desulfarculia;Desulfarculales;Desulfarculaceae;uncultured;uncultured bacterium	0	0	0	0	1072	0	0	1	0	0	21	1	0	0	69	0	1164
w_Yorkeam4.PFspades_25	Bacteria;Proteobacteria;Alphaproteobacteria;Caulobacterales;Caulobacteraceae;Brevundimonas;Brevundimonas sp. GW460-12-10-14-LB2	0	0	0	1033	0	1	1	1	0	0	0	74	0	0	0	0	1110
r_EinYahav7.PFspades_2	Bacteria;Proteobacteria;Gammaproteobacteria;Acidithiobacillales;Acidithiobacillaceae;Thermithiobacillus;Thiobacillus sp.	805	0	1	0	38	30	0	0	132	6	3	11	0	0	0	0	1026
w_Zofar20.PFspades_1	Bacteria;Firmicutes;Desulfotomaculia;Desulfotomaculales;Desulfotomaculales Incertae Sedis;uncultured;uncultured bacterium	0	0	0	0	0	0	0	0	0	0	0	0	14	1003	0	0	1017
w_Paran215.PFspades_2	Bacteria;Proteobacteria;Gammaproteobacteria;Burkholderiales;Gallionellaceae;Sideroxydans;Sideroxydans paludicola	0	0	22	0	0	0	1	967	0	0	0	0	0	0	0	0	990
w_Zofar20.PFspades_2	Bacteria;Firmicutes;D8A-2;uncultured bacterium	0	0	0	0	0	0	0	0	0	0	0	0	10	965	0	0	975
r_Zofar20.PFspades_9	Bacteria;Firmicutes;Clostridia;Peptococcales;Peptococcaceae;uncultured;Desulfonosporus sp. AAN04	0	0	0	0	0	0	0	0	0	0	0	0	963	0	0	0	963
w_Zofar24.PFspades_9	Bacteria;Proteobacteria;Gammaproteobacteria;Halothiobacillales;Halothiobacillaceae;uncultured;uncultured bacterium	0	6	0	0	0	173	0	43	0	0	0	0	0	0	0	726	948
w_Paran20.PFspades_1	Bacteria;Firmicutes;Desulfotomaculia;Ammonifexales;Ammonificaceae;Thermodesulfitimonas;uncultured bacterium	0	0	0	0	12	586	0	0	0	0	0	0	33	288	0	0	919
r_EinYahav7.PFspades_5	Bacteria;Bacteroidota;Ignavibacteria;Ignavibacteriales;SR-FBR-L83;uncultured bacterium	62	0	0	0	128	0	0	12	11	49	163	18	0	0	383	3	829
w_Shizafon1.PFspades_3	Bacteria;Bacteroidota;Bacteroidia;Sphingobacteriales;env.OPS 17;uncultured bacterium	0	0	0	0	0	0	0	0	4	785	0	0	0	0	0	0	789
r_Zofar20.PFspades_8	Bacteria;Firmicutes;Incertae Sedis;DTU014;uncultured bacterium	0	0	0	0	0	0	0	0	1	1	0	0	346	423	0	0	771
r_Paran215.PFspades_22	Bacteria;Proteobacteria;Gammaproteobacteria;Burkholderiales;Comamonadaceae;Curvibacter;uncultured bacterium	0	0	11	0	0	0	707	0	0	0	1	0	18	0	0	0	737
r_Paran215.PFspades_9	Bacteria;Proteobacteria;Alphaproteobacteria;Sphingomonadales;Sphingomonadaceae;Sphingobium;Sphingobium hydrophobicum	0	0	1	0	0	0	714	0	0	0	0	0	0	0	0	0	715
r_Zofar24.PFspades_5	Bacteria;Desulfobacterota;Desulfobulbia;Desulfobulbales;Desulfurivibrionaceae;MSBL7;uncultured bacterium	0	0	0	0	0	0	0	0	0	0	23	3	0	0	603	0	629
w_Yorkeam4.PFspades_19	Bacteria;Proteobacteria;Gammaproteobacteria;Pseudomonadales;Pseudomonadaceae;Pseudomonas;Pseudomonas stutzeri	3	0	87	274	0	0	121	11	0	0	1	67	64	0	0	0	628
r_Yorkeam4.PFspades_8	Bacteria;Proteobacteria;Gammaproteobacteria;Burkholderiales;Comamonadaceae;uncultured;uncultured beta proteobacterium	0	0	0	0	0	32	0	6	0	32	309	4	0	0	2	241	626
w_Zofar20.PFspades_9	Bacteria;Proteobacteria;Alphaproteobacteria;Rhizobiales;Beijerinckiaceae;Methylovirgula;Methylovirgula ligni	0	0	0	0	0	0	0	0	0	0	0	0	0	616	0	0	616
r_Zofar20.PFspades_12	Bacteria;Firmicutes;Clostridia;Peptostreptococcales-Tissierellales;Thermotaleaceae;Crassaminicella;uncultured Firmicutes bacterium	0	0	0	0	0	0	0	0	0	0	0	0	572	0	0	0	572
r_Paran20.PFspades_16	Bacteria;Nitrospirota;Thermodesulfovibrionia;uncultured;uncultured bacterium	0	0	0	0	545	3	0	0	0	0	0	0	0	0	0	0	548
r_oldShizafon1.PFspades_1	Bacteria;Proteobacteria;Gammaproteobacteria;Burkholderiales;Comamonadaceae;Comamonas;Polyangium sp. CC-YHH645	0	0	6	0	0	1	121	1	409	0	1	1	1	1	0	0	542
r_Paran215.PFspades_11	Bacteria;Proteobacteria;Alphaproteobacteria;uncultured;uncultured organism	0	0	0	0	0	0	493	16	0	0	0	0	0	0	0	0	509
w_Paran215.PFspades_11	Bacteria;Proteobacteria;Alphaproteobacteria;Caulobacterales;Caulobacteraceae;Caulobacter;Caulobacter segnis ATCC 21756	0	0	3	140	0	4	22	268	0	0	0	10	0	14	0	0	461
r_Paran115a.PFspades_3	Bacteria;Nitrospirota;Leptospirillia;Leptospirillales;Leptospirillaceae;Leptospirillum;Nitrospirae bacterium RIFCSPHIGHO2_01_FULL_66_17	0	0	455	1	0	0	0	0	0	0	0	0	0	0	0	0	456
r_Zofar20.PFspades_10	Bacteria;Firmicutes;D8A-2;Firmicutes bacterium enrichment culture clone VNBB003	0	0	0	0	0	0	0	0	0	0	0	0	215	231	0	0	446
r_oldShizafon1.PFspades_2	Bacteria;Proteobacteria;Alphaproteobacteria;Rhizobiales;Xanthobacteraceae;Bradyrhizobium;Bradyrhizobium liaoningense	0	0	14	0	2	0	69	6	322	0	0	8	6	15	0	0	442
w_Paran215.PFspades_18	Archaea;Crenarchaeota;Nitrososphaeria;Nitrosopumilales;Nitrosopumilaceae;Candidatus Nitrosotenuis;uncultured archaeon SAGMA-8	0	0	0	0	0	11	0	83	0	341	0	0	0	0	0	0	435
w_Zofar20.PFspades_7	Bacteria;Nitrospirota;Thermodesulfovibrionia;uncultured;uncultured bacterium	0	0	0	0	0	0	0	0	0	0	0	0	29	393	0	0	422
r_Paran20.PFspades_8	Bacteria;Spirochaetota;Spirochaetia;Spirochaetales;Spirochaetaceae;uncultured;Rectinema cohabitans	12	0	0	0	79	0	0	4	0	0	103	4	42	0	171	0	415
r_Paran115a.PFspades_2	Bacteria;Proteobacteria;Gammaproteobacteria;Enterobacterales;Vibrionaceae;Vibrio;Vibrio natriegens	0	0	241	0	0	0	16	0	4	0	0	0	154	0	0	0	415
r_Zofar20.PFspades_3	Bacteria;Firmicutes;D8A-2;uncultured bacterium	0	0	0	0	0	0	0	0	0	0	0	0	110	303	0	0	413
r_Zofar24.PFspades_36	Bacteria;Patescibacteria;Microgenomatia;Candidatus Pacebacteria;uncultured bacterium	0	0	0	0	0	0	0	0	0	0	0	0	0	0	407	0	407
r_Zofar24.PFspades_4	Bacteria;Chloroflexi;Anaerolineae;Anaerolineales;Anaerolineaceae;RBG-16-58-14;Chloroflexi bacterium RBG_16_58_14	0	0	0	0	0	0	0	0	0	0	0	0	0	0	403	0	403
w_Yorkeam4.PFspades_4	Eukaryota;Amorphea;Obazoa;Opisthokonta;Nucletmycea;Fungi;Dikarya;Ascomycota;Pezizomycotina;Dothideomycetes;Capnodiales;Cladosporiaceae;Cladosporium;uncultured fungus	0	0	0	0	0	0	0	46	0	0	0	328	0	0	0	0	374
r_Paran215.PFspades_1	Bacteria;Bacteroidota;Bacteroidia;Chitinophagales;Chitinophagaceae;Sediminibacterium;Sediminibacterium goheungense	0	0	7	0	0	0	351	0	0	0	0	0	0	0	0	0	358
r_Yorkeam4.PFspades_13	Bacteria;Chloroflexi;Anaerolineae;Anaerolineales;Anaerolineaceae;uncultured;uncultured Bellilinea sp.	45	0	0	0	23	0	0	0	16	99	94	61	0	0	1	0	339
w_Shizafon1.PFspades_18	Bacteria;Patescibacteria;Microgenomatia;Candidatus Woesebacteria;Candidatus Woesebacteria bacterium GW2011_GWB1_41_10	0	0	0	0	0	46	0	0	1	264	0	25	0	0	0	0	336
w_Zofar20.PFspades_3	Bacteria;Firmicutes;Moorellia;Desulfitibacterales;Desulfitibacteraceae;Desulfitibacter;uncultured bacterium	0	0	0	0	0	0	0	0	0	0	0	0	26	307	0	0	333
r_Zofar24.PFspades_2	Archaea;Micrarchaeota;Micrarchaeia;Micrarchaeales;uncultured archaeon	0	7	0	0	0	0	0	0	0	0	0	0	0	0	304	21	332
r_Paran20.PFspades_17	Bacteria;Proteobacteria;Gammaproteobacteria;Burkholderiales;Hydrogenophilaceae;uncultured;uncultured bacterium	0	0	0	0	99	0	15	16	47	126	0	0	0	0	0	0	303
w_Paran215.PFspades_36	Bacteria;Proteobacteria;Alphaproteobacteria;Rhizobiales;Xanthobacteraceae;Xanthobacter;uncultured Xanthobacter sp.	0	0	0	4	0	2	0	297	0	0	0	0	0	0	0	0	303
r_Paran115a.PFspades_1	Bacteria;Proteobacteria;Gammaproteobacteria;Pseudomonadales;Moraxellaceae;uncultured;uncultured bacterium	0	0	297	0	0	0	0	0	0	0	0	0	0	0	0	0	297
r_Yorkeam4.PFspades_6	Bacteria;Proteobacteria;Gammaproteobacteria;Burkholderiales;Comamonadaceae;Thiomonas;Thiomonas intermedia	0	0	0	1	0	19	0	12	0	0	179	0	0	0	2	71	284
w_Yorkeam4.PFspades_15	Bacteria;Proteobacteria;Gammaproteobacteria;Enterobacterales;Alteromonadaceae;Rheinheimera;Rheinheimera sp. CF12-15	0	0	0	0	0	0	0	0	0	0	0	283	0	0	0	0	283
r_Zofar20.PFspades_6	Bacteria;Firmicutes;Desulfitobacteriia;Desulfitobacteriales;uncultured;uncultured bacterium	0	0	0	0	0	0	0	0	0	0	0	0	174	84	0	0	258
w_Zofar20.PFspades_25	Bacteria;Firmicutes;Desulfotomaculia;Desulfotomaculales;Desulfurisporaceae;SCADC1-2-3;uncultured Firmicutes bacterium	0	0	0	0	1	12	0	0	8	31	0	0	25	178	0	0	255
r_Yorkeam4.PFspades_2	Bacteria;Nitrospirota;Thermodesulfovibrionia;uncultured;uncultured bacterium	0	0	0	0	0	0	0	0	0	0	168	15	0	0	64	0	247
r_Paran215.PFspades_13	Bacteria;Proteobacteria;Alphaproteobacteria;Rhizobiales;Xanthobacteraceae;Afipia;Afipia broomeae ATCC 49717	0	0	7	0	0	0	96	6	100	6	0	7	3	16	0	0	241
r_oldShizafon1.PFspades_9	Bacteria;Bacteroidota;Bacteroidia;Chitinophagales;Chitinophagaceae;Hydrotalea;uncultured bacterium	0	0	1	0	0	0	0	0	225	0	6	0	0	0	0	0	232
w_Yorkeam4.PFspades_23	Bacteria;Actinobacteriota;Actinobacteria;Frankiales;Geodermatophilaceae;Blastococcus;Blastococcus sp. BC521	0	0	0	0	0	1	0	2	0	0	0	226	0	0	0	0	229
r_Yorkeam4.PFspades_19	Bacteria;Patescibacteria;Microgenomatia;Candidatus Gottesmanbacteria;uncultured bacterium	0	0	0	0	0	0	0	1	0	0	228	0	0	0	0	0	229
r_Paran215.PFspades_2	Bacteria;Proteobacteria;Gammaproteobacteria;Burkholderiales;Comamonadaceae;Rubrivivax;uncultured bacterium	0	0	55	0	0	0	99	67	0	0	0	2	0	2	0	0	225
w_Zofar20.PFspades_11	Bacteria;Firmicutes;Thermacetogenia;Thermacetogeniales;Thermacetogeniaceae;Thermacetogenium;terrestrial metagenome	0	0	0	0	0	2	0	0	0	0	0	0	47	165	0	0	214
w_Paran215.PFspades_25	Bacteria;Patescibacteria;Saccharimonadia;Saccharimonadales;uncultured soil bacterium	0	0	0	0	0	0	0	211	0	0	0	0	0	0	0	0	211
r_Paran215.PFspades_4	Bacteria;Proteobacteria;Gammaproteobacteria;Burkholderiales;Rhodocyclaceae;Methyloversatilis;Methyloversatilis discipulorum	0	0	39	0	0	0	167	1	0	0	0	0	0	0	0	0	207
r_EinYahav7.PFspades_3	Bacteria;Acidobacteriota;Acidobacteriae;Paludibaculum;uncultured Acidobacteria bacterium	91	0	0	0	31	0	0	1	71	7	0	0	0	0	0	0	201
r_Paran215.PFspades_8	Bacteria;Spirochaetota;Leptospirae;Leptospirales;Leptospiraceae;Turneriella;metagenome	0	0	10	0	0	0	181	0	0	0	4	0	0	0	0	0	195
r_Zofar24.PFspades_21	Bacteria;Chloroflexi;Anaerolineae;Anaerolineales;Anaerolineaceae;uncultured;uncultured prokaryote	0	0	0	0	0	0	0	0	0	0	0	0	0	0	192	0	192
w_Paran215.PFspades_10	Bacteria;Dadabacteria;Dadabacteriia;Dadabacteriales;uncultured soil bacterium	0	0	0	0	0	0	1	191	0	0	0	0	0	0	0	0	192
r_Paran20.PFspades_5	Bacteria;Firmicutes;Thermincolia;Carboxydocellales;Carboxydocellaceae;Carboxydocella;Carboxydocella thermautotrophica	0	0	0	0	188	0	0	0	0	0	0	0	0	0	0	0	188
r_Paran115a.PFspades_7	Bacteria;Myxococcota;Polyangia;Polyangiales;BIrii41;uncultured bacterium	0	0	188	0	0	0	0	0	0	0	0	0	0	0	0	0	188
w_Shizafon1.PFspades_6	Bacteria;Nitrospirota;Nitrospiria;Nitrospirales;Nitrospiraceae;Nitrospira;Nitrospira enrichment culture clone GaII	0	0	0	0	0	4	0	1	0	175	0	0	0	0	0	0	180
r_Paran215.PFspades_10	Bacteria;Proteobacteria;Alphaproteobacteria;Sphingomonadales;Sphingomonadaceae;Sphingopyxis;Sphingopyxis sp. FD7	0	0	21	1	0	0	138	11	0	0	0	5	0	1	0	0	177
w_Yorkeam4.PFspades_12	Bacteria;Desulfobacterota;Desulfobulbia;Desulfobulbales;Desulfurivibrionaceae;Desulfurivibrio;uncultured bacterium	0	0	0	0	0	0	0	0	0	0	0	169	0	0	0	0	169
w_Yorkeam4.PFspades_48	Bacteria;Proteobacteria;Gammaproteobacteria;Burkholderiales;Rhodocyclaceae;uncultured;uncultured bacterium	0	0	0	0	0	0	0	0	0	0	5	163	0	0	0	0	168
r_oldShizafon1.PFspades_13	Bacteria;Proteobacteria;Gammaproteobacteria;Acidiferrobacterales;Acidiferrobacteraceae;uncultured;uncultured bacterium	0	0	0	0	0	0	5	21	142	0	0	0	0	0	0	0	168
r_Yorkeam4.PFspades_22	Bacteria;Desulfobacterota;Desulfobulbia;Desulfobulbales;Desulfurivibrionaceae;Desulfurivibrio;uncultured bacterium	10	0	0	0	0	0	0	0	0	0	85	28	0	0	41	3	167
r_oldShizafon1.PFspades_4	Bacteria;Proteobacteria;Alphaproteobacteria;Caulobacterales;Caulobacteraceae;Phenylobacterium;uncultured Phenylobacterium sp.	0	0	6	0	1	0	4	1	153	0	0	0	2	0	0	0	167
r_Yorkeam4.PFspades_9	Bacteria;Desulfobacterota;Desulfobulbia;Desulfobulbales;Desulfurivibrionaceae;MSBL7;bioreactor metagenome	1	0	0	0	0	0	0	0	0	0	78	7	0	0	78	0	164
r_Paran215.PFspades_15	Bacteria;Proteobacteria;Gammaproteobacteria;Beggiatoales;Beggiatoaceae;uncultured;uncultured bacterium	0	0	56	0	0	0	63	8	37	0	0	0	0	0	0	0	164
w_Yorkeam4.PFspades_6	Bacteria;Proteobacteria;Gammaproteobacteria;Enterobacterales;Erwiniaceae;Pantoea;Tatumella ptyseos	0	0	0	0	0	0	0	0	0	0	0	162	0	0	0	0	162
w_Zofar20.PFspades_13	Bacteria;Proteobacteria;Alphaproteobacteria;Rhizobiales;Xanthobacteraceae;Afipia;Afipia genosp. 1	0	0	0	0	0	0	0	5	0	0	0	0	0	154	0	0	159
r_Zofar24.PFspades_15	Archaea;Nanoarchaeota;Nanoarchaeia;Woesearchaeales;uncultured archaeon	0	0	0	0	0	0	0	0	0	0	0	0	0	0	157	0	157
r_Yorkeam4.PFspades_17	Bacteria;Spirochaetota;Spirochaetia;Spirochaetales;Spirochaetaceae;Treponema;uncultured bacterium	0	0	0	0	6	0	0	0	0	0	143	0	0	0	5	1	155
w_Paran20.PFspades_30	Bacteria;Proteobacteria;Gammaproteobacteria;Burkholderiales;Hydrogenophilaceae;Sulfuritortus;uncultured bacterium	0	0	0	0	30	123	0	0	0	0	0	0	0	0	0	0	153
w_Yorkeam4.PFspades_16	Bacteria;Nitrospirota;Thermodesulfovibrionia;uncultured;uncultured bacterium	0	0	0	0	0	0	0	0	0	0	0	152	0	0	0	0	152
w_Shizafon1.PFspades_12	Bacteria;Elusimicrobiota;Elusimicrobia;Lineage IV;uncultured bacterium	0	0	0	0	0	0	0	0	0	149	0	0	0	0	0	0	149
r_Paran115a.PFspades_32	Bacteria;Proteobacteria;Gammaproteobacteria;Pseudomonadales;Moraxellaceae;Cavicella;Cavicella subterranea	0	0	145	0	0	0	0	0	0	0	0	0	0	0	0	0	145
w_Yorkeam4.PFspades_21	Bacteria;Firmicutes;Bacilli;Lactobacillales;Lactobacillaceae;Latilactobacillus;Lactobacillus curvatus	0	0	0	0	0	0	0	0	0	0	0	143	0	0	0	0	143
r_Zofar20.PFspades_7	Bacteria;Chloroflexi;Anaerolineae;Anaerolineales;Anaerolineaceae;Bellilinea;Bellilinea caldifistulae	17	0	0	0	0	6	0	0	0	2	3	0	110	0	0	0	138
w_Yorkeam4.PFspades_1	Bacteria;Cyanobacteria;Cyanobacteriia;Chloroplast;Solanum pennellii	0	0	0	0	0	0	0	0	0	0	0	137	0	0	0	0	137
r_Zofar20.PFspades_28	Bacteria;Firmicutes;Clostridia;Gracilibacteraceae;Lutispora;uncultured bacterium	0	0	0	0	0	0	0	0	0	0	0	0	132	0	0	0	132
w_Yorkeam4.PFspades_13	Bacteria;Proteobacteria;Gammaproteobacteria;Pseudomonadales;Moraxellaceae;Enhydrobacter;Moraxella osloensis	0	0	0	0	19	1	0	0	0	0	0	110	0	0	0	0	130
w_Shizafon1.PFspades_2	Bacteria;Firmicutes;Desulfotomaculia;Ammonifexales;Ammonificaceae;Thermodesulfitimonas;uncultured bacterium	0	0	0	0	0	28	0	0	8	86	0	0	1	3	0	0	126
r_Paran215.PFspades_16	Bacteria;Proteobacteria;Gammaproteobacteria;Burkholderiales;Rhodocyclaceae;Azospira;Azospira oryzae	0	0	0	0	0	0	126	0	0	0	0	0	0	0	0	0	126
w_Paran20.PFspades_26	Bacteria;Proteobacteria;Gammaproteobacteria;Burkholderiales;Comamonadaceae;Tepidimonas;Tepidimonas thermarum	0	0	0	0	10	112	0	0	0	0	0	0	0	0	0	0	122
w_Zofar20.PFspades_23	Bacteria;Firmicutes;Desulfotomaculia;Ammonifexales;Desulforudaceae;Candidatus Desulforudis;uncultured bacterium	0	0	0	0	0	0	0	0	0	0	0	0	47	70	0	0	117
r_Zofar24.PFspades_23	Bacteria;Firmicutes;Clostridia;Oscillospirales;Hungateiclostridiaceae;Hungateiclostridium;uncultured bacterium	0	0	0	0	0	0	0	0	0	0	0	0	0	0	112	0	112
r_Yorkeam4.PFspades_4	Bacteria;Patescibacteria;Microgenomatia;Candidatus Roizmanbacteria;uncultured bacterium	0	0	0	0	0	0	0	0	0	0	112	0	0	0	0	0	112
w_Shizafon1.PFspades_13	Bacteria;Proteobacteria;Gammaproteobacteria;Burkholderiales;Sutterellaceae;uncultured;uncultured bacterium	0	0	0	0	1	3	0	10	27	71	0	0	0	0	0	0	112
w_Yorkeam4.PFspades_24	Bacteria;Firmicutes;Bacilli;Bacillales;Bacillaceae;Bacillus;Bacillus circulans	0	0	0	9	0	0	0	4	0	0	0	96	0	0	0	0	109
w_Paran215.PFspades_20	Bacteria;Proteobacteria;Alphaproteobacteria;Rhizobiales;Beijerinckiaceae;Methylobacterium-Methylorubrum;Methylobacterium radiotolerans JCM 2831	0	0	0	1	0	0	0	65	0	0	0	42	0	0	0	0	108
r_Zofar24.PFspades_8	Bacteria;Desulfobacterota;Desulfobulbia;Desulfobulbales;Desulfurivibrionaceae;Desulfurivibrio;uncultured delta proteobacterium	0	0	0	0	0	0	0	0	0	0	0	0	0	0	105	0	105
r_Zofar24.PFspades_13	Bacteria;Desulfobacterota;uncultured;uncultured Syntrophaceae bacterium	0	0	0	0	0	0	0	0	0	0	0	0	0	0	104	0	104
r_Zofar24.PFspades_7	Bacteria;Acidobacteriota;Thermoanaerobaculia;Thermoanaerobaculales;Thermoanaerobaculaceae;TPD-58;uncultured bacterium	0	0	0	0	0	0	0	0	0	0	19	2	0	0	82	0	103
r_Yorkeam4.PFspades_7	Bacteria;Calditrichota;Calditrichia;Calditrichales;Calditrichaceae;uncultured bacterium	0	0	0	0	0	0	0	0	0	0	102	0	0	0	0	0	102
w_Paran215.PFspades_5	Bacteria;Proteobacteria;Gammaproteobacteria;Burkholderiales;Gallionellaceae;Candidatus Nitrotoga;uncultured bacterium	0	0	1	0	0	0	1	96	0	0	0	0	0	0	0	0	98
r_Zofar24.PFspades_18	Bacteria;Chloroflexi;Anaerolineae;Anaerolineales;Anaerolineaceae;uncultured;uncultured bacterium	0	0	0	0	0	0	0	0	0	0	18	0	0	0	79	0	97
r_Zofar20.PFspades_26	Bacteria;Firmicutes;Desulfotomaculia;Desulfotomaculales;Desulfurisporaceae;Desulfurispora;uncultured bacterium	0	0	0	0	26	0	0	0	0	0	0	0	70	1	0	0	97
r_Yorkeam4.PFspades_1	Bacteria;Verrucomicrobiota;Verrucomicrobiae;Methylacidiphilales;Methylacidiphilaceae;uncultured;uncultured bacterium	0	0	0	0	0	0	0	0	0	0	97	0	0	0	0	0	97
r_Yorkeam4.PFspades_14	Bacteria;Patescibacteria;Microgenomatia;Candidatus Pacebacteria;uncultured bacterium	0	0	0	0	0	0	0	0	0	0	97	0	0	0	0	0	97
w_Paran20.PFspades_22	Bacteria;Firmicutes;Desulfotomaculia;Ammonifexales;Ammonificaceae;sulfate-reducing bacterium KNH	0	0	0	0	0	89	0	0	0	5	0	0	0	2	0	0	96
w_Yorkeam4.PFspades_59	Bacteria;Actinobacteriota;Actinobacteria;Frankiales;uncultured;uncultured bacterium	0	0	0	1	0	0	0	0	0	0	0	91	0	0	0	0	92
r_Paran215.PFspades_6	Bacteria;Proteobacteria;Gammaproteobacteria;Xanthomonadales;Xanthomonadaceae;Thermomonas;Thermomonas haemolytica	0	0	1	0	0	0	87	3	0	0	1	0	0	0	0	0	92
r_Paran115a.PFspades_10	Bacteria;Verrucomicrobiota;Verrucomicrobiae;Opitutales;Opitutaceae;Lacunisphaera;uncultured bacterium	0	0	81	0	0	0	3	8	0	0	0	0	0	0	0	0	92
r_Zofar20.PFspades_15	Bacteria;Firmicutes;Clostridia;Oscillospirales;Hungateiclostridiaceae;uncultured;uncultured bacterium	0	0	0	0	0	0	0	0	0	0	0	0	91	0	0	0	91
r_Shizafon1.PFspades_22	Bacteria;Deinococcota;Deinococci;Thermales;Thermaceae;Meiothermus;Meiothermus silvanus DSM 9946	0	0	0	0	1	0	0	0	78	12	0	0	0	0	0	0	91
w_Shizafon1.PFspades_20	Bacteria;Patescibacteria;Microgenomatia;Candidatus Woesebacteria;uncultured bacterium	0	0	0	0	0	5	0	0	0	76	0	0	8	1	0	0	90
r_Paran115a.PFspades_5	Bacteria;Actinobacteriota;Acidimicrobiia;Microtrichales;Iamiaceae;Iamia;metagenome	0	0	86	0	0	0	0	0	0	0	0	0	0	0	0	0	86
w_Zofar20.PFspades_12	Bacteria;Proteobacteria;Alphaproteobacteria;Rhizobiales;Xanthobacteraceae;Afipia;metagenome	0	0	0	0	0	0	0	0	0	0	0	0	0	84	0	0	84
r_Paran115a.PFspades_8	Bacteria;Proteobacteria;Gammaproteobacteria;Burkholderiales;Comamonadaceae;Ideonella;Rubrivivax gelatinosus	0	0	64	0	0	0	11	3	0	0	0	2	0	4	0	0	84
r_Yorkeam4.PFspades_18	Bacteria;Patescibacteria;ABY1;Candidatus Magasanikbacteria;uncultured organism	0	0	0	0	0	0	0	0	0	0	84	0	0	0	0	0	84
r_Zofar24.PFspades_17	Bacteria;Desulfobacterota;Desulfobaccia;Desulfobaccales;Desulfobaccaceae;Desulfobacca;uncultured bacterium	0	0	0	0	0	0	0	0	0	0	0	0	0	0	80	0	80
r_Paran215.PFspades_17	Bacteria;Bacteroidota;Bacteroidia;Cytophagales;Microscillaceae;uncultured;uncultured bacterium	0	0	2	0	0	0	69	0	0	0	7	2	0	0	0	0	80
w_Paran215.PFspades_13	Bacteria;Nitrospirota;Nitrospiria;Nitrospirales;Nitrospiraceae;Nitrospira;Nitrospirae bacterium 13_2_20CM_2_62_8	0	0	0	0	0	0	0	80	0	0	0	0	0	0	0	0	80
r_Zofar24.PFspades_14	Bacteria;Desulfobacterota;Desulfovibrionia;Desulfovibrionales;Desulfovibrionaceae;Desulfovibrio;uncultured bacterium	0	0	0	0	0	0	0	0	0	0	3	0	0	0	76	0	79
w_Paran215.PFspades_6	Bacteria;Proteobacteria;Gammaproteobacteria;Beggiatoales;Beggiatoaceae;uncultured;uncultured Alkalilimnicola sp.	0	0	3	0	0	0	0	74	0	0	0	0	0	0	0	0	77
r_Paran115a.PFspades_19	Bacteria;Proteobacteria;Alphaproteobacteria;NRL2;metagenome	0	0	76	0	0	0	0	0	0	0	0	0	0	0	0	0	76
r_Paran115a.PFspades_11	Bacteria;Proteobacteria;Gammaproteobacteria;Pseudomonadales;Moraxellaceae;Permianibacter;Permianibacter aggregans	0	0	75	0	0	0	0	0	0	0	0	0	0	0	0	0	75
w_Zofar24.PFspades_11	Bacteria;Desulfobacterota;Desulfobulbia;Desulfobulbales;Desulfobulbaceae;Desulfobulbus;uncultured bacterium	0	0	0	0	0	6	0	0	0	0	0	0	0	0	2	66	74
r_Yorkeam4.PFspades_74	Bacteria;Proteobacteria;Gammaproteobacteria;Burkholderiales;Hydrogenophilaceae;uncultured;uncultured bacterium	0	0	0	0	0	0	0	0	0	0	72	0	0	0	0	0	72
w_Zofar20.PFspades_14	Bacteria;Proteobacteria;Alphaproteobacteria;Rhizobiales;Xanthobacteraceae;uncultured;uncultured Alphaproteobacteria bacterium	0	0	0	0	0	0	0	0	0	0	0	0	0	70	0	0	70
r_Zofar24.PFspades_26	Bacteria;Firmicutes;Clostridia;Christensenellales;Christensenellaceae;Christensenellaceae R-7 group;uncultured bacterium	0	0	0	0	0	0	0	0	0	0	0	0	0	0	66	0	66
r_oldShizafon1.PFspades_10	Bacteria;Proteobacteria;Gammaproteobacteria;Acidithiobacillales;Acidithiobacillaceae;KCM-B-112;uncultured bacterium	0	0	7	0	0	0	20	9	18	0	0	0	0	0	0	0	54
r_oldShizafon1.PFspades_12	Bacteria;Chloroflexi;KD4-96;uncultured bacterium	0	0	0	0	0	0	0	4	33	0	0	0	0	0	0	0	37
r_oldShizafon1.PFspades_26	Bacteria;Proteobacteria;Gammaproteobacteria;Burkholderiales;Comamonadaceae;Extensimonas;Brachymonas petroleovorans	0	0	0	0	0	0	0	0	36	0	0	0	0	0	0	0	36
r_oldShizafon1.PFspades_17	Bacteria;Proteobacteria;Alphaproteobacteria;Reyranellales;Reyranellaceae;Reyranella;uncultured organism	0	0	2	0	0	0	0	0	14	0	0	0	0	0	0	0	16
r_oldShizafon1.PFspades_14	Bacteria;Proteobacteria;Gammaproteobacteria;Immundisolibacterales;Immundisolibacteraceae;Immundisolibacter;uncultured bacterium	0	0	0	0	0	0	0	0	0	0	0	0	0	0	0	0	0
r=rock-attached
w=water-planktonic
