# Supplementary material for: Site-specific incubations reveal biofilm diversity and functional adaptations in deep, ancient desert aquifers
Source: Front Microbiol. 2025 Mar 21;16:1533115. doi: 10.3389/fmicb.2025.1533115 (PMC11968702; doi:10.3389/fmicb.2025.1533115)
Supplement: Supplementary file 6 [file Table_5.xlsx]

## Sheet: Sheet1
	attached									planktonic																attached										planktonic
genome	Shizafon1 (60d)	Shizafon1_(115d)	Paran115	Paran215	Paran20	Zofar20	Yorkeam4	Zofar 24	EinYahav 7	Shizafon1	Paran115a	Paran215	Paran20	Zofar20	Zofar24	EinYahav7	Yorkeam4		Domain	phylum	class	order	family	genus	species	S1	S1_B	P115	P215	P20	Z20	Y4	Z24_A	E7_A		Shizafon1	Paran115a	Paran215	Paran20	Yorkeam4	Zofar20	Zofar24	EinYahav7
MAG001	151.09	67.09	0.46	0.21	0	0	0.61	0	0	0.0133882	0.00585882	0.0290794	0.000623529	0.00174412	5e-05	0	0.123429		Bacteria	Bacteroidota	Bacteroidia	Chitinophagales	Chitinophagaceae	Hydrotalea	Hydrotalea flava	2.98703	2.97596	0.018511	0.00551689	0	0	0.0274362	0	0		0.000707381	0.00116537	0.00328602	4.38748e-05	0.0125063	7.84271e-05	3.88264e-06	0
MAG002	0.11	0	8.63	340.01	0	0.23	0	0	0	0	0.031798	0.27738	0	0.000834314	0	0	0.129013		Bacteria	Bacteroidota	Bacteroidia	Chitinophagales	Chitinophagaceae	Sediminibacterium	Sediminibacterium_sp.	0.00217469	0	0.347282	8.93236	0	0.00725321	0	0	0		0	0.00632488	0.0313444	0	0.013072	3.75163e-05	0	0
MAG003	0	0	0	0	0	0	11.47	0	0	0	0	0.0211919	0	0	0	0.00104959	0.0905301		Bacteria	Patescibacteria	Paceibacteria	Moranbacterales		Moranbacterales	Moranbacterales_sp.	0	0	0	0	0	0	0.515891	0	0		0	0	0.00239472	0	0.00917281	0	0	2.63741e-05
MAG004	0	0	12.35	0	0	0	0	0	0	0	0.0412549	0.00157694	0	0	0	0	0.0176699		Bacteria	Bacteroidota	Bacteroidia	Cytophagales	Cyclobacteriaceae	PWU20	PWU20_sp.	0	0	0.49698	0	0	0	0	0	0		0	0.00820592	0.000178197	0	0.00179038	0	0	0
MAG005	0	0	0	0	0	191.065	0	0	0	0	0	0	0.00111463	0.523222	0	0	0.0088		Bacteria	Firmicutes_B	Peptococcia	Peptococcales	BICA1-8	BICA1-8	BICA1-8_sp.	0	0	0	0	0	6.02537	0	0	0		0	0	0	7.84315e-05	0.000891646	0.0235275	0	0
MAG006	0	0	0	0	0	62.34	0	0	0	0	0	0.000853425	0	0.334167	0	0	0		Bacteria	Firmicutes_A	Clostridia	Peptostreptococcales	Thermotaleaceae	Thermotaleaceae	Thermotaleaceae_sp.	0	0	0	0	0	1.96594	0	0	0		0	0	9.64384e-05	0	0	0.0150264	0	0
MAG007	0	0	0	0	0	0	12.39	0	0	0	0	0	0.0193192	0	0.218683	0	0.00252925		Bacteria	Riflebacteria	Ozemobacteria	Ozemobacterales	Ozemobacteraceae	Ozemobacteraceae	Ozemobacteraceae_sp.	0	0	0	0	0	0	0.55727	0	0		0	0	0	0.0013594	0.000256272	0	0.0169813	0
MAG008	0	0	0.66	0	0	776.055	0	0	0	0	0	0	0	0.00105	0	0	0		Bacteria	Bacteroidota	Bacteroidia	Bacteroidales	Dysgonomonadaceae	UBA4179	UBA4179 sp002849245	0	0	0.0265592	0	0	24.4734	0	0	0		0	0	0	0	0	4.7215e-05	0	0
MAG009	0	0.37	0	0	0.28	45	4.79	1.38	21.57	0.841119	0.000410626	0.000498108	0.0317886	0.129645	0.00244934	0.00132402	0.340319		Bacteria	Chloroflexota	Anaerolineae	Anaerolineales	Anaerolineaceae	Bellilinea	Bellilinea_sp.	0	0.0164124	0	0	0.0107186	1.41911	0.215442	0.0641786	0.624172		0.0444414	8.16767e-05	5.6287e-05	0.00223682	0.0344823	0.0058297	0.000190198	3.32698e-05
MAG010	0	0	0	0	0	0	37.58	0	0	0	0	0	0	0	0	0	0		Bacteria	Patescibacteria	ABY1	UBA10025	JAHIVO01	JACROE01	JACROE01_sp.	0	0	0	0	0	0	1.69025	0	0		0	0	0	0	0	0	0	0
MAG011	0	0	0	0	0	0	13.39	0	0	0.00352185	0	0.00611188	0.0213135	0.00158456	0.00145226	0.0424962	0.218296		Bacteria	Zixibacteria	MSB-5A5	GN15	FEB-12	JAFGNW01	JAFGNW01_sp.	0	0	0	0	0	0	0.602247	0	0		0.000186081	0	0.000690652	0.00149973	0.0221185	7.12523e-05	0.000112772	0.00106784
MAG012	0	0	0	0	0	0	0	63.39	0	0	0.000459375	0.0475969	0.347456	0.0005	0.218138	0.020275	0.00045		Bacteria	Desulfobacterota	QYQD01	QYQD01	QYQD01	QYQD01	QYQD01_sp.	0	0	0	0	0	0	0	2.94803	0		0	9.13732e-05	0.00537853	0.0244489	4.55955e-05	2.24833e-05	0.016939	0.000509469
MAG013	0	0	0	0	0	0	87.19	0.7	0	4.50031	0.000242857	1.15363	0.0654571	0	0.592771	0.0727429	1.36479		Bacteria	Patescibacteria	Microgenomatia	UBA1406	GWC2-37-13	GWC2-37-13	GWC2-37-13_sp.	0	0	0	0	0	0	3.92158	0.0325544	0		0.237779	4.83062e-05	0.130362	0.00460591	0.138285	0	0.0460303	0.00182788
MAG014	0	0	0	0	0	0	0	16.81	0	0	0	0.000993617	0.00529149	0	0.190428	0	0		Bacteria	Patescibacteria	Microgenomatia	GWA2-44-7	UBA8517	JACOZU01	JACOZU01_sp.	0	0	0	0	0	0	0	0.78177	0		0	0	0.00011228	0.000372337	0	0	0.0147872	0
MAG015	0	0	0	0	12.39	29.29	0	0	0	0.0537632	0.000205263	0.000742105	0.0287842	7.36842e-05	8.42105e-05	0	0.000578947		Bacteria	Bacteroidota	Ignavibacteria	Ignavibacteriales	Melioribacteraceae	Melioribacter	Melioribacter roseus	0	0	0	0	0.474296	0.92368	0	0	0		0.00284063	4.08284e-05	8.38591e-05	0.00202541	5.86609e-05	3.31333e-06	6.53918e-06	0
MAG016	2.04	3.4	0	0	62.59	0	27.64	131.32	50.4	10.8805	0.00359783	2.75	0.0565065	0.00226522	1.14995	0.000282609	2.77242		Bacteria	Bacteroidota	Ignavibacteria	Ignavibacteriales	Melioribacteraceae	XYB12-FULL-38-5	XYB12-FULL-38-5_sp.	0.0403306	0.150817	0	0	2.39598	0	1.24317	6.1072	1.45843		0.574881	0.000715635	0.310755	0.0039761	0.28091	0.000101859	0.0892969	7.10137e-06
MAG017	0	0	0	0	0	0	26.59	0	0	1.38771	0	0.0635625	0.0132583	0	0.302846	0	0.208954		Bacteria	Dependentiae	Babeliae	Babeliales	Vermiphilaceae	Vermiphilaceae	Vermiphilaceae_sp.	0	0	0	0	0	0	1.19595	0	0		0.0733212	0	0.00718267	0.000932926	0.0211719	0	0.0235168	0
MAG018	0	0	0	0	0	0	0	117.695	0	2.42542	0	0.236859	0.0295182	0	0.657945	0.0186955	5.44671		Archaea	Nanoarchaeota	Nanoarchaeia	Pacearchaeales	GW2011-AR1	GW2011-AR1	GW2011-AR1_sp.	0	0	0	0	0	0	0	5.47355	0		0.128149	0	0.0267655	0.00207705	0.551879	0	0.0510913	0.000469778
MAG019	0	0	0	0	0	0	13.7	0	0	0	0	0.00192346	6.66667e-05	0	0	0	0.0574506		Bacteria	Patescibacteria	Dojkabacteria	GCA-002793355	GCA-002793355	GCA-002793355	GCA-002793355 sp016860985	0	0	0	0	0	0	0.61619	0	0		0	0	0.000217354	4.69102e-06	0.00582109	0	0	0
MAG020	0	0	111.6	0	0	0	0	0	0	0	0.247515	0.23039	0	0.0226024	0	0	0.00136341		Bacteria	Actinobacteriota	Acidimicrobiia	Acidimicrobiales	JACDCH01	VFJN01	VFJN01_sp.	0	0	4.49093	0	0	0	0	0	0		0	0.0492326	0.0260345	0	0.000138146	0.00101636	0	0
MAG021	0	0	0	0	0	0	0	19.01	0	0	0	0	0	0.000174016	0	0	0.00132047		Bacteria	Firmicutes_A	Clostridia	Christensenellales	UBA1431	UBA1431	UBA1431_sp.	0	0	0	0	0	0	0	0.884083	0		0	0	0	0	0.000133795	7.8249e-06	0	0
MAG022	0	0	0	0	0	0	0	16.16	0	0.00753886	0	0.00812457	0.003648	0.456322	0.0893623	0.0551369	0.0535963		Bacteria	Firmicutes_A	Clostridia	Acetivibrionales	Acetivibrionaceae	Acetivibrionaceae	Acetivibrionaceae_sp.	0	0	0	0	0	0	0	0.751541	0		0.000398323	0	0.00091809	0.000256692	0.00543056	0.0205193	0.00693922	0.00138547
MAG023	0	0	0	0	0	0	0	16.77	0	0	0	0	0	0	0	0	0		Bacteria	Bacteroidota	Bacteroidia	Bacteroidales	GCA-2748055	M55B112	M55B112_sp.	0	0	0	0	0	0	0	0.779909	0		0	0	0	0	0	0	0	0
MAG024	0	0	0	0	0	0	14.59	62.11	0	3.2e-05	4.8e-05	0.309209	0.011272	0.00188933	0.046672	0.0300227	2.23914		Bacteria	Acidobacteriota	UBA4820	UBA4820	DSQY01	DSQY01	DSQY01 sp011362725	0	0	0	0	0	0	0.65622	2.8885	0		1.69075e-06	9.54757e-06	0.0349412	0.000793157	0.226878	8.4957e-05	0.00362421	0.000754407
MAG025	0	0	0	0	0	0	58.57	0	0	0	0	0	0	0	0	0.000171429	0.134357		Bacteria	Patescibacteria	ABY1	SG8-24	2-12-FULL-60-25	MWCR01	MWCR01_sp.	0	0	0	0	0	0	2.63432	0	0		0	0	0	0	0.0136135	0	0	4.30764e-06
MAG026	1.72	36.83	0	0	496.19	0	0	0	0	23.3215	0	0	0.633907	0.000132394	0	0	0		Bacteria	Nitrospirota	Thermodesulfovibrionia	Thermodesulfovibrionales	Dissulfurispiraceae	GCA-2634385	GCA-2634385_sp.	0.0340042	1.6337	0	0	18.9944	0	0	0	0		1.23222	0	0	0.044605	0	5.95333e-06	0	0
MAG027	0	0	0	0	206.245	0	0	0.09	0	0.000481148	0	7.45902e-05	0.854013	0	3.44262e-05	2.21311e-05	0.0039959		Bacteria	Nitrospirota	Thermodesulfovibrionia	Thermodesulfovibrionales	Dissulfurispiraceae	Dissulfurispira	Dissulfurispira_sp.	0	0	0	0	7.89518	0	0	0.00418556	0		2.54219e-05	0	8.42881e-06	0.0600929	0.000404878	0	2.67329e-06	5.5611e-07
MAG028	0	0	0	0	0	23.175	0	0	0	0	0.237116	0.00712857	0.0129111	248.627	0.000426984	0	0.00227619		Bacteria	Nitrospirota	Thermodesulfovibrionia	Thermodesulfovibrionales	SM23-35	JACRGU01	JACRGU01_sp.	0	0	0	0	0	0.73084	0	0	0		0	0.0471642	0.00080554	0.000908494	0.000230631	11.1799	3.31565e-05	0
MAG029	0	0	10.58	0	0	0	0	0	0	0	0.0228848	9.13043e-05	0	0	0	0	0.000197826		Bacteria	Bacteroidota	Bacteroidia	Cytophagales	Cyclobacteriaceae	ELB16-189	ELB16-189_sp.	0	0	0.425753	0	0	0	0	0	0		0	0.00455196	1.03175e-05	0	2.00444e-05	0	0	0
MAG030	8.97	0	0.2	39.69	0	0	2.76	0	0	0.000508571	0.00381714	0.258849	0	0	0	0	1.23331		Bacteria	Bacteroidota	Bacteroidia	Cytophagales	Cyclobacteriaceae	ELB16-189	ELB16-189_sp.	0.177336	0	0.00804826	1.04269	0	0	0.124138	0	0		2.68709e-05	0.000759259	0.0292503	0	0.124963	0	0	0
MAG031	9.89	28.55	0	0	0	0	0	0	0	4.14955	0	0.00167191	0.129903	0.00823708	0	0	0		Bacteria	Deinococcota	Deinococci	Deinococcales	Thermaceae	Meiothermus_B	Meiothermus_B silvanus	0.195524	1.26642	0	0	0	0	0	0	0		0.219246	0	0.000188929	0.00914069	0	0.000370394	0	0
MAG032	0	0	0	0	0	0	0	112.96	0	0.0849044	64.8302	29.2912	249.819	0.379766	203.15	28.5712	6.5162		Bacteria	Chloroflexota	Anaerolineae	Anaerolineales	UBA4823	CAIQJJ01	CAIQJJ01_sp.	0	0	0	0	0	0	0	5.25334	0		0.00448601	12.8952	3.30995	17.5786	0.660244	0.0170768	15.7752	0.717936
MAG033	0	0.67	0	0	40.62	19.78	28.77	74.76	6	0.0904181	0.00727063	1.47103	0.0197013	0.16139	0.0313494	0.00796125	1.55845		Bacteria	Spirochaetota	Spirochaetia	Treponematales	UBA8932	Rectinema	Rectinema subterraneum	0	0.0297197	0	0	1.55496	0.623776	1.294	3.47681	0.173622		0.00477733	0.00144618	0.166229	0.00138628	0.157908	0.00725716	0.00243436	0.00020005
MAG034	0	0	0	0	0	0	70.005	28.95	0	0.000519608	0	0.0533667	0.0483745	0	0.594261	0.168259	1.84318		Bacteria	Nitrospirota	Thermodesulfovibrionia	Thermodesulfovibrionales	SM23-35	UBA2194	UBA2194_sp.	0	0	0	0	0	0	3.14864	1.34636	0		2.7454e-05	0	0.00603052	0.00340389	0.186757	0	0.046146	0.004228
MAG035	0	1.45	0.3	0	49.37	347.07	0.18	0	0	0.239648	0.000325316	0.00579114	0.159184	130.76	0.000586076	0.00402658	0.96407		Bacteria	Firmicutes_B	Desulfotomaculia	Ammonifexales		Ammonifexales	Ammonifexales_sp.	0	0.0643188	0.0120724	0	1.88991	10.9451	0.00809593	0	0		0.0126621	6.4708e-05	0.000654408	0.011201	0.0976828	5.87982	4.55104e-05	0.00010118
MAG036	0	0.25	0	0	33.64	0	0	0	0	0.414183	0	0.0334757	33.91	23.0035	0.0448211	0.00267477	0.213249		Bacteria	Firmicutes_B	Desulfotomaculia	Ammonifexales		Ammonifexales	Ammonifexales_sp.	0	0.0110894	0	0	1.28776	0	0	0	0		0.0218838	0	0.00378281	2.38609	0.0216071	1.03439	0.00348048	6.72114e-05
MAG037	0	0	0	0	0	22.48	0	0	0	0	0	0.000708571	6.57143e-05	36.2119	0	0	0.0031		Bacteria	Firmicutes_B	Desulfotomaculia	Ammonifexales	Desulforudaceae	Desulforudis	Desulforudis_sp.	0	0	0	0	0	0.708922	0	0	0		0	0	8.00698e-05	4.624e-06	0.000314102	1.62833	0	0
MAG038	0	0.34	0	0	0	149.78	0	0	0	0.302077	0.000105699	0.00561347	0.0536767	153.14	0	0.00151088	0.0693233		Bacteria	Firmicutes_G	SHA-98	UBA4971	UBA4971	UBA4971	UBA4971_sp.	0	0.0150817	0	0	0	4.72342	0	0	0		0.0159605	2.10244e-05	0.000634332	0.00377697	0.00702407	6.8862	0	3.79653e-05
MAG039	30.72	40.16	0	0.19	25.025	0	0.86	0.56	68.65	5.05301	0.000298148	1.35787	0.208387	0.0121963	0.00228519	0.0001	0.0859556		Bacteria	Acidobacteriota	Acidobacteriae	Bryobacterales	Bryobacteraceae	Bryobacteraceae	Bryobacteraceae_sp.	0.607331	1.78141	0	0.00499147	0.957972	0	0.0386805	0.0260435	1.98653		0.266981	5.9304e-05	0.153441	0.0146632	0.00870931	0.000548426	0.000177451	2.51279e-06
MAG040	0	0	455.98	0	0	0	0	0	0	0	6.71687	4.84442	0.00919778	0.00529556	0	0	0		Bacteria	Nitrospirota	Nitrospiria	2-01-FULL-66-17	2-01-FULL-66-17	2-01-FULL-66-17	2-01-FULL-66-17_sp.	0	0	18.3492	0	0	0	0	0	0		0	1.33604	0.547428	0.000647204	0	0.000238123	0	0
MAG041	0	0	44.32	0	0	0	0	0	0	0	0.0938043	0.0623766	0	0	0	0	0		Bacteria	Nitrospirota	Nitrospiria	2-01-FULL-66-17	2-01-FULL-66-17	2-01-FULL-66-17	2-01-FULL-66-17_sp.	0	0	1.78349	0	0	0	0	0	0		0	0.0186584	0.00704866	0	0	0	0	0
MAG042	0	0	0	0	0	0	0	15.78	0	0	4.79275e-05	0.353541	0.0175119	0	0.13047	0.00101684	0.0018487		Bacteria	Desulfobacterota	Desulfomonilia	Desulfomonilales	Desulfomonilaceae	VGSG01	VGSG01_sp.	0	0	0	0	0	0	0	0.733868	0		0	9.53314e-06	0.0399507	0.00123223	0.000187317	0	0.0101314	2.55511e-05
MAG043	92.75	28.91	0.43	0	0	0	0	0	0	0.058128	0.001	0.1468	0.029356	0.001532	0	0	0		Bacteria	Chloroflexota	Limnocylindria	Limnocylindrales	CSP1-4	CSP1-4	CSP1-4_sp.	1.83366	1.28238	0.0173038	0	0	0	0	0	0		0.00307125	0.000198908	0.0165886	0.00206564	0	6.88889e-05	0	0
MAG044	0	0	0.05	0	0	0	0	0	20.37	0.001575	0.00358484	0.00146844	0.000229918	0.000278689	0	0	0.16121		Bacteria	Actinobacteriota	Actinomycetia	Propionibacteriales	Nocardioidaceae	UBA4001	UBA4001_sp.	0	0	0.00201206	0	0	0	0	0	0.589447		8.32167e-05	0.000713052	0.000165936	1.61782e-05	0.0163344	1.25317e-05	0	0
MAG045	16.82	10.06	0.03	0	0	0	0	0	0	0.0115072	0	0.0551031	0.000424808	0	0	0	0.0392714		Bacteria	Actinobacteriota	Actinomycetia	Acidothermales		Acidothermales	Acidothermales_sp.	0.33253	0.446239	0.00120724	0	0	0	0	0	0		0.000607993	0	0.00622674	2.98917e-05	0.00397911	0	0	0
MAG046	17.125	8.08	0.32	6	0	0	0	0	1.11	0.00101263	5.56122e-05	0.597723	0.000227423	0	0	0	0.729272		Bacteria	Actinobacteriota	Actinomycetia	Actinomycetales	Quadrisphaeraceae	Quadrisphaeraceae	Quadrisphaeraceae_sp.	0.33856	0.358411	0.0128772	0.157625	0	0	0	0	0.0321201		5.35032e-05	1.10617e-05	0.0675437	1.60027e-05	0.0738923	0	0	0
MAG047	0	0	210.555	0	0	0	0	0	0	0	0.000610145	0	0	0	0	0	5.7971e-06		Bacteria	Myxococcota	Polyangia	Polyangiales	Polyangiaceae	Polyangiaceae	Polyangiaceae_sp.	0	0	8.473	0	0	0	0	0	0		0	0.000121363	0	0	5.87382e-07	0	0	0
MAG048	0.77	0	16.33	1.12	0	10.15	0	0	0	0	0	0.000445833	0.00111458	0	0.000445833	0	0.034559		Bacteria	Proteobacteria	Gammaproteobacteria	Enterobacterales	Vibrionaceae	Vibrio	Vibrio natriegens	0.0152228	0	0.65714	0.0294234	0	0.320087	0	0	0		0	0	5.03799e-05	7.8428e-05	0.00350164	0	3.46202e-05	0
MAG049	0.75	11.78	0.06	0	37.365	0	0.07	0.21	0	51.4178	12.5533	0.764877	14.4703	0.0308526	0.00643974	1.02564e-05	3.52582		Bacteria	Chloroflexota	Anaerolineae	Anaerolineales	EnvOPS12	UBA12294	UBA12294 sp016223135	0.0148274	0.522535	0.00241448	0	1.43035	0	0.00314842	0.00976631	0		2.71671	2.49694	0.0864324	1.01821	0.357248	0.00138734	0.000500064	2.57722e-07
MAG050	0.45	5.45	0	0	4.26	0	79.74	0.32	37.36	43.0469	0.53839	1.84496	14.1091	0.0247991	44.2605	0.293106	51.4474		Bacteria	Chloroflexota	Anaerolineae	Anaerolineales	EnvOPS12	UBA12294	UBA12294_sp.	0.00889645	0.24175	0	0	0.163075	0	3.5865	0.014882	1.08109		2.27443	0.10709	0.208483	0.992793	5.21283	0.00111513	3.43695	0.00736515
MAG051	0	0	0	0	0	0	32.75	24.99	0	0	0.000205357	1.81872	0.00310714	0	0.0137482	0.0183196	0.0106893		Bacteria	Chloroflexota	Anaerolineae	Anaerolineales	EnvOPS12	UBA5796	UBA5796_sp.	0	0	0	0	0	0	1.47301	1.16219	0		0	4.08471e-05	0.205519	0.000218635	0.00108307	0	0.00106759	0.000460335
MAG052	0	0	0	0	0	0	29.19	0.06	0	0.489269	0.00135714	0.0301514	0.366956	0	0.378692	0.000617429	0.799249		Bacteria	Chloroflexota	Anaerolineae	Anaerolineales	EnvOPS12	JAABUE01	JAABUE01_sp.	0	0	0	0	0	0	1.31289	0.00279037	0		0.025851	0.000269946	0.00340716	0.025821	0.0809826	0	0.0294064	1.55147e-05
MAG053	0	0	0	0	0	0	0.35	21.37	0	0	0	0.00126232	0.00677319	0	0.0687326	0	0.000218841		Bacteria	Chloroflexota	Anaerolineae	Anaerolineales	EnvOPS12	JAABUE01	JAABUE01_sp.	0	0	0	0	0	0	0.0157421	0.993838	0		0	0	0.000142644	0.000476597	2.21737e-05	0	0.00533727	0
MAG054	0	0	0	0	0	0	8.67	45.77	0	0.00240702	0.00210702	1.3579	0.0340421	0.00628772	0.144353	24.6485	0.632947		Bacteria	Chloroflexota	Anaerolineae	Anaerolineales	EnvOPS12	EnvOPS12	EnvOPS12_sp.	0	0	0	0	0	0	0.389954	2.12859	0		0.000127177	0.000419102	0.153445	0.00239538	0.0641324	0.000282738	0.0112094	0.619365
MAG055	0	0	0	0	0	0	0.79	111.62	0	0	0	0	0.000238462	0	0.00683	6.76923e-05	0.00482462		Bacteria	Chloroflexota	Anaerolineae	Anaerolineales	EnvOPS12	UBA7227	UBA7227_sp.	0	0	0	0	0	0	0.0355321	5.19102	0		0	0	0	1.67794e-05	0.000488846	0	0.000530368	1.70097e-06
MAG056	0	0	0	0	0	0	23.64	6.43	0	0.00110549	5.80392e-05	0.0116992	0.196021	2.98039e-05	2.16074	0.00613922	0.103879		Bacteria	Chloroflexota	Anaerolineae	Anaerolineales	EnvOPS12	JACPVF01	JACPVF01_sp.	0	0	0	0	0	0	1.06327	0.299035	0		5.84097e-05	1.15444e-05	0.00132203	0.0137931	0.0105254	1.34018e-06	0.167787	0.000154266
MAG057	0	0	0	0	0	0	24.92	0	0	0	0.0202027	0.133719	0.286676	0	1.35642	0.001924	0.0733907		Bacteria	Chloroflexota	Anaerolineae	JACIWR01	JACIWR01	JACIWR01	JACIWR01_sp.	0	0	0	0	0	0	1.12084	0	0		0	0.00401847	0.0151104	0.020172	0.00743619	0	0.10533	4.83461e-05
MAG058	0	0	0	0	0	0	15.03	0	0	0.116921	0.0105974	0.0874591	0.201749	3.67137e-05	0.906805	0.00108434	0.996284		Bacteria	Planctomycetota	Planctomycetia	Pirellulales	Thermoguttaceae	Thermoguttaceae	Thermoguttaceae_sp.	0	0	0	0	0	0	0.67601	0	0		0.00617762	0.00210791	0.00988302	0.0141961	0.100947	1.65089e-06	0.0704159	2.72472e-05
MAG059	0	0	0	0	0	0	0	15.07	0	0	0	0.0138293	0.010776	1.29373	0.327329	6.30734	0.0468587		Bacteria	Patescibacteria	Microgenomatia	UBA10105	UBA927	UBA927	UBA927_sp.	0	0	0	0	0	0	0	0.700849	0		0	0	0.00156274	0.000758256	0.00474788	0.0581747	0.025418	0.15849
MAG060	0	0	56.985	0	0	0	0	0	0	0	0.0620324	0.138401	0	0	0	0	0		Bacteria	Proteobacteria	Alphaproteobacteria	UBA11222	UBA11222	UBA11222	UBA11222_sp.	0	0	2.29315	0	0	0	0	0	0		0	0.0123387	0.0156396	0	0	0	0	0
MAG061	0	0	24.795	0	0	0	0	0	0	0	0.0270109	0.435754	0	0	0	0	0.00602174		Bacteria	Proteobacteria	Alphaproteobacteria	UBA11222	UBA11222	UBA11222	UBA11222_sp.	0	0	0.997783	0	0	0	0	0	0		0	0.00537267	0.049241	0	0.000610143	0	0	0
MAG062	0	0	16.13	0	0	0	0	0	0	0	0.00771477	0.0445206	0	0	0	0	0.00310892		Bacteria	Proteobacteria	Alphaproteobacteria	UBA11222	UBA11222	UBA11222	UBA11222 sp003454415	0	0	0.649092	0	0	0	0	0	0		0	0.00153453	0.0050309	0	0.000315007	0	0	0
MAG063	0	0	51.37	0	0	0	0	0	0	4.86842e-05	0.00519868	0.0253882	0	0	0	0	0.000513158		Bacteria	Proteobacteria	Gammaproteobacteria	Enterobacterales	DSM-103792	Permianibacter	Permianibacter_sp.	0	0	2.06719	0	0	0	0	0	0		2.57228e-06	0.00103406	0.0028689	0	5.19949e-05	0	0	0
MAG064	0	0	0	0	0.28	0	43.905	0.38	0	0.0556611	1.66667e-05	0.0857167	0.381975	0.000352778	0.0144778	0.00591389	0.756406		Bacteria	Chloroflexota	Anaerolineae	Anaerolineales	UBA4823	UBA4823	UBA4823_sp.	0	0	0	0	0.0107186	0	1.97473	0.0176724	0		0.00294091	3.31513e-06	0.00968613	0.0268778	0.0766416	1.58632e-05	0.00112424	0.000148604
MAG065	0	0	0	0	0	68.67	0	0	0	0	0	0	0	0.93261	0	0	0		Bacteria	Firmicutes_E	Symbiobacteriia	Symbiobacteriales	Symbiobacteriaceae	Symbiobacterium	Symbiobacterium_sp.	0	0	0	0	0	2.16556	0	0	0		0	0	0	0	0	0.0419363	0	0
MAG066	0	0	0.32	0	0	353.59	0	0	0	0	0	0	0	3.09524e-05	0	0	0		Bacteria	Firmicutes_E	Symbiobacteriia	Symbiobacteriales	Symbiobacteriaceae	Symbiobacterium	Symbiobacterium_sp.	0	0	0.0128772	0	0	11.1507	0	0	0		0	0	0	0	0	1.39182e-06	0	0
MAG067	0	0	0	0	0	88.36	0	0	0	0.000204762	0.00403571	0.00198333	0.00110714	94.5463	3.57143e-05	0.000209524	0.0101571		Bacteria	Firmicutes_E	Symbiobacteriia			Symbiobacteriia	Symbiobacteriia_sp.	0	0	0	0	0	2.78649	0	0	0		1.08188e-05	0.000802735	0.00022412	7.79044e-05	0.00102916	4.25143	2.77331e-06	5.2649e-06
MAG068	0	0.05	0	0	0	22.24	0	0	0	0.118227	8.80597e-05	0.00350746	0.55234	92.8869	0	0	0.00122836		Bacteria	Firmicutes_E	DTU015	JACIYH01	JACIYH01	JACIYH01	JACIYH01_sp.	0	0.00221789	0	0	0	0.701354	0	0	0		0.00624664	1.75158e-05	0.000396349	0.0388656	0.000124461	4.17681	0	0
MAG069	35.59	21.56	0.38	0.11	0	0	0	0	0	0.0810303	0.00186053	1.83436	0.000285526	0.00151974	0	0.00814079	0.0782434		Bacteria	Proteobacteria	Alphaproteobacteria	Dongiales	Dongiaceae	Dongiaceae	Dongiaceae_sp.	0.703611	0.956354	0.0152917	0.0028898	0	0	0	0	0		0.00428132	0.000370073	0.207285	2.00911e-05	0.00792789	6.83374e-05	0	0.000204561
MAG070	78.95	5.97	1.92	0.46	0	0	0	0	0	0.000602703	5.67568e-05	0.000413514	3.24324e-05	5.40541e-05	0	0	0.00248649		Bacteria	Proteobacteria	Alphaproteobacteria	Reyranellales	Reyranellaceae	Reyranella	Reyranella_sp.	1.56083	0.264816	0.0772633	0.0120846	0	0	0	0	0		3.18444e-05	1.12894e-05	4.67277e-05	2.28212e-06	0.000251939	2.43063e-06	0	0
MAG071	0	0	0	0	0	0	13.85	0	0	8.03089e-05	2.63835e-05	0.00854788	0.000114414	0	0.000158172	0.000314286	0.184958		Bacteria	Acidobacteriota	Thermoanaerobaculia	Thermoanaerobaculales	Thermoanaerobaculaceae	JACQZW01	JACQZW01_sp.	0	0	0	0	0	0	0.622937	0	0		4.2432e-06	5.24789e-06	0.000965924	8.0508e-06	0.0187405	0	1.22825e-05	7.89735e-06
MAG072	0	0	0	0	0	0	18.33	0	0	0	0	3.63636e-05	0	0	0	0	0.0094697		Bacteria	Omnitrophota	Omnitrophia	Omnitrophales	UBA2337	UBA2337	UBA2337_sp.	0	0	0	0	0	0	0.824435	0	0		0	0	4.10915e-06	0	0.000959502	0	0	0
MAG073	0	0	0	0	0	0	0	16.36	0	0	0	0.000194783	0.00301522	0	0.507205	0	0		Bacteria	Omnitrophota	Koll11	VGKH01		VGKH01	VGKH01_sp.	0	0	0	0	0	0	0	0.760842	0		0	0	2.20108e-05	0.000212167	0	0	0.0393858	0
MAG074	1.06	28.025	0	0	35.37	0	0	0	0	15.7283	1.42857e-05	0.118843	58.1572	0.0964524	0	0.000180952	0.00319048		Bacteria	Acidobacteriota	Thermoanaerobaculia	Thermoanaerobaculales	Thermoanaerobaculaceae	Thermoanaerobaculum	Thermoanaerobaculum aquaticum	0.0209561	1.24313	0	0	1.35398	0	0	0	0		0.831023	2.84154e-06	0.0134294	4.09224	0.00032327	0.00433714	0	4.54696e-06
MAG075	0	0	0	0	0	0	63.64	0	0	0	0	0	0	0	0	0	0.0686418		Bacteria	Verrucomicrobiota	Verrucomicrobiae	Methylacidiphilales		Methylacidiphilales	Methylacidiphilales_sp.	0	0	0	0	0	0	2.86236	0	0		0	0	0	0	0.00695502	0	0	0
MAG076	0	0	0	0	0	0	16.68	17.36	0	0	0	0.00045053	0.00185583	0	0.015788	0.000813428	0.157473		Bacteria	Desulfobacterota_I	Desulfovibrionia	Desulfovibrionales	Desulfovibrionaceae	Desulfolutivibrio	Desulfolutivibrio_sp.	0	0	0	0	0	0	0.750223	0.807348	0		0	0	5.09106e-05	0.000130586	0.0159557	0	0.00122598	2.04397e-05
MAG077	0	0	0	0	0	0	31.16	0.12	0	0	0	0.006	0.000165116	0	0.00842558	0.0133791	3.19045		Bacteria	Desulfobacterota	Desulfobulbia	Desulfobulbales	Desulfurivibrionaceae	DB1	DB1_sp.	0	0	0	0	0	0	1.4015	0.00558075	0		0	0	0.00067801	1.16185e-05	0.323267	0	0.000654269	0.000336188
MAG078	0	0	0	0	0	0	0	26.58	2.34	0	0	0.00166296	0.000662963	0	0.00152778	0.195631	0.0295593		Bacteria	Desulfobacterota	Desulfobulbia	Desulfobulbales	Desulfurivibrionaceae	DB1	DB1_sp.	0	0	0	0	0	0	0	1.23614	0.0677126		0	0	0.000187918	4.66496e-05	0.00299504	0	0.000118636	0.00491581
MAG079	0	0	0	0	0	0	8.34	185.85	0	0	0	0	0.0760775	0	0.024293	0	0.221683		Bacteria	Desulfobacterota	Desulfobulbia	Desulfobulbales	Desulfurivibrionaceae	SURF-16	SURF-16 sp003605035	0	0	0	0	0	0	0.375111	8.64318	0		0	0	0	0.00535321	0.0224617	0	0.00188642	0
MAG080	0	0	0	0	0	0	13.69	14.775	0	0	0	0.0109	0.00292734	0	0.0141302	0.00148453	0.053623		Bacteria	Desulfobacterota	Desulfobulbia	Desulfobulbales	Desulfobulbaceae	UBA10518	UBA10518 sp003604995	0	0	0	0	0	0	0.61574	0.687129	0		0	0	0.00123172	0.000205983	0.00543327	0	0.00109725	3.73032e-05
MAG081	0	0	0	0	0	0	45.075	15.42	1.73	0	0.014643	0.108927	0.0483733	0	1.89441	0.00318837	9.36432		Bacteria	Desulfobacterota	Desulfobulbia	Desulfobulbales	Desulfurivibrionaceae	Desulfurivibrionaceae	Desulfurivibrionaceae_sp.	0	0	0	0	0	0	2.02736	0.717126	0.0500611		0	0.00291261	0.0123089	0.0034038	0.948825	0	0.147106	8.01172e-05
MAG082	0	0	0	0	0	0	0	33.715	0	0	0	0.00393256	0.00226279	0	0.0776884	0	0.4334		Bacteria	Desulfobacterota	Desulfobulbia	Desulfobulbales	Desulfurivibrionaceae	UBA2262	UBA2262_sp.	0	0	0	0	0	0	0	1.56796	0		0	0	0.000444386	0.000159222	0.0439136	0	0.00603271	0
MAG083	0	13.77	0.07	0	14.695	0	6.91	8.69	11.58	17.7261	1.18321	0.539434	2.40521	0.059764	0.0606837	0.00650923	5.64195		Bacteria	Proteobacteria	Alphaproteobacteria	Sphingomonadales	Sphingomonadaceae	Sphingomonas	Sphingomonas sp000797515	0	0.610807	0.00281689	0	0.562533	0	0.310794	0.404139	0.335091		0.936579	0.23535	0.0609569	0.169243	0.571661	0.00268739	0.00471225	0.000163563
MAG084	0	0	1.95	308.98	0	0.06	0	0	0	0.00321667	0.188025	0.0139167	0.0069125	0.000904167	0.00015	0	0.104512		Bacteria	Proteobacteria	Alphaproteobacteria	Sphingomonadales	Sphingomonadaceae	Sphingobium	Sphingobium xenophagum	0	0	0.0784705	8.11718	0	0.00189214	0	0	0		0.000169956	0.0373996	0.00157261	0.0004864	0.0105896	4.06573e-05	1.16479e-05	0
MAG085	0	0	28.29	0.24	0	0	0	0	0	0	0.0216938	0.0201844	1.875e-05	0.00320312	0	0	0.00071875		Bacteria	Proteobacteria	Alphaproteobacteria	Sphingomonadales	Sphingomonadaceae	Novosphingobium	Novosphingobium sp002454125	0	0	1.13843	0.00630501	0	0	0	0	0		0	0.00431505	0.00228087	1.31935e-06	7.28262e-05	0.000144034	0	0
MAG086	0	0	1.53	65.29	0	0	0	0	0	0	0.00243824	0.0336471	0.00104118	0.00367941	0	0.000114706	0.00749118		Bacteria	Proteobacteria	Alphaproteobacteria	Sphingomonadales	Sphingomonadaceae	Novosphingobium	Novosphingobium_sp.	0	0	0.0615692	1.71523	0	0	0	0	0		0	0.000484984	0.00380217	7.32627e-05	0.000759031	0.000165451	0	2.88232e-06
MAG087	0	0	22.11	0.65	0	0	0	0	0	5.24752e-05	45.7463	0.399401	0.240428	0.0971396	0.000714851	0.000154455	0.611913		Bacteria	Proteobacteria	Alphaproteobacteria	Sphingomonadales	Sphingomonadaceae	Blastomonas	Blastomonas delafieldii_A	0	0	0.889735	0.0170761	0	0	0	0	0		2.77258e-06	9.09929	0.045133	0.0169178	0.0620011	0.00436804	5.55102e-05	3.88115e-06
MAG088	0.24	0	3.75	861.85	0	0.13	0	0	0	0.309119	162.646	1.25913	0.730078	2.29803	0.00154068	0.00193729	4.50959		Bacteria	Proteobacteria	Alphaproteobacteria	Sphingomonadales	Sphingomonadaceae	Blastomonas	Blastomonas ursincola	0.00474478	0	0.150905	22.6416	0	0.00409964	0	0	0		0.0163326	32.3516	0.142284	0.0513721	0.456927	0.103335	0.000119638	4.868e-05
MAG089	1.8	0	35.535	155.7	0	0.03	0	0	0	0	0.148533	2.35812	0.00475964	0.180526	0	0.000663229	0.0619915		Bacteria	Proteobacteria	Alphaproteobacteria	Sphingomonadales	Sphingomonadaceae	Sphingopyxis	Sphingopyxis sp003609835	0.0355858	0	1.42997	4.09038	0	0.000946071	0	0	0		0	0.0295444	0.266471	0.000334913	0.00628119	0.00811765	0	1.66656e-05
MAG090	0	0	3.66	40.1	0	0	0	0	0	1.75439e-05	0.0183439	0.932796	0.00519298	0.0570298	3.50877e-06	0	0.165477		Bacteria	Proteobacteria	Alphaproteobacteria	Sphingomonadales	Sphingomonadaceae	Rhizorhabdus	Rhizorhabdus sp011044255	0	0	0.147283	1.05346	0	0	0	0	0		9.26948e-07	0.00364874	0.105408	0.000365406	0.0167667	0.00256444	2.72466e-07	0
MAG091	0	0	0.67	0	0	58.78	0	0	0	1.8e-05	0.002834	0.001256	0.001896	0.001566	0	0	0.016432		Bacteria	Proteobacteria	Alphaproteobacteria	Sphingomonadales	Sphingomonadaceae	Sphingomonas	Sphingomonas_sp.	0	0	0.0269617	0	0	1.85367	0	0	0		9.51049e-07	0.000563705	0.00014193	0.000133413	0.00166495	7.04177e-05	0	0
MAG092	285.345	113.68	3.2	5.37	1.88	0.24	0.31	0	0	0.816452	0.00554355	0.380752	0.00419839	0.00021129	2.25806e-05	0	0.202344		Bacteria	Proteobacteria	Alphaproteobacteria	Caulobacterales	Caulobacteraceae	Phenylobacterium	Phenylobacterium_sp.	5.64124	5.04259	0.128772	0.141075	0.0719675	0.00756857	0.013943	0	0		0.0431381	0.00110265	0.0430256	0.000295421	0.0205021	9.50101e-06	1.75345e-06	0
MAG093	30.53	0	4.57	2.995	0.06	6.43	0	0	0	0.00136486	0.00216216	0.0139486	0.000172973	3.78378e-05	0	0	0.0188973		Bacteria	Proteobacteria	Alphaproteobacteria	Caulobacterales	Caulobacteraceae	Phenylobacterium	Phenylobacterium_sp.	0.603575	0	0.183903	0.0786813	0.00229684	0.202775	0	0	0		7.2114e-05	0.000430071	0.00157622	1.21713e-05	0.00191474	1.70144e-06	0	0
MAG094	0	0	0.7	15.09	0	1.57	0	0	0	0.00612794	0.00372032	0.087734	0.016039	0.00168571	0	0	0.0262635		Bacteria	Proteobacteria	Alphaproteobacteria	Caulobacterales	Caulobacteraceae	Phenylobacterium	Phenylobacterium sp013911965	0	0	0.0281689	0.396428	0	0.049511	0	0	0		0.000323776	0.00074	0.00991408	0.00112859	0.00266111	7.58009e-05	0	0
MAG095	0	0	51.2	0.85	0	0	0	0	0	0.000145763	0.243653	0.0300678	0.00089661	0.00159492	0	0	0.0180034		Bacteria	Proteobacteria	Alphaproteobacteria	Caulobacterales	Caulobacteraceae	Caulobacter	Caulobacter_sp.	0	0	2.06035	0.0223303	0	0	0	0	0		7.70152e-06	0.0484644	0.00339771	6.30902e-05	0.00182416	7.1718e-05	0	0
MAG096	55.99	0	0.23	0	0	0	16	0	3.52	2.24883	0	0.516	0.0159375	0	0.0252813	0.0012375	0.645294		Bacteria	Proteobacteria	Alphaproteobacteria	Rhodobacterales	Rhodobacteraceae	DSPG01	DSPG01_sp.	1.10692	0	0.0092555	0	0	0	0.719638	0	0.101858		0.118819	0	0.0583089	0.00112145	0.0653833	0	0.00196316	3.10958e-05
MAG097	0	0	29.42	0	0	0	0	0	0	0.000501613	0.00591613	0.000445161	0.000175806	0.00253226	1.12903e-05	0	0.00696452		Bacteria	Proteobacteria	Alphaproteobacteria	Rhodobacterales	Rhodobacteraceae	DSPG01	DSPG01_sp.	0	0	1.1839	0	0	0	0	0	0		2.65032e-05	0.00117676	5.0304e-05	1.23707e-05	0.000705668	0.000113867	8.76724e-07	0
MAG098	1048.84	254.955	13.84	132.39	1.67	3.73	0.32	0.08	0.07	0.0895434	0.0134707	1.13794	0.241148	0.11936	7.47475e-05	0.0120121	24.6969		Bacteria	Proteobacteria	Alphaproteobacteria	Rhizobiales	Xanthobacteraceae	Bradyrhizobium	Bradyrhizobium japonicum_C	20.7354	11.3092	0.556939	3.478	0.0639286	0.117628	0.0143928	0.0037205	0.00202559		0.00473112	0.00267943	0.12859	0.0169685	2.50238	0.0053672	5.80435e-06	0.00030184
MAG099	0	0	21.645	0	0	0	0	0	0	0.000132609	0.0777681	0.00148696	0	0.000722464	0	0	0.000542754		Bacteria	Proteobacteria	Alphaproteobacteria	Rhizobiales	Xanthobacteraceae	SG-bin9	SG-bin9_sp.	0	0	0.871023	0	0	0	0	0	0		7.00652e-06	0.0154687	0.000168029	0	5.49936e-05	3.24868e-05	0	0
MAG100	0	0	0.33	148.54	0	0	0	0	0	0.892142	0.0307316	0.187468	0.0261421	5.72632	0.000252632	0	0.1828		Bacteria	Proteobacteria	Alphaproteobacteria	Rhizobiales	Xanthobacteraceae	Afipia	Afipia broomeae	0	0	0.0132796	3.90228	0	0	0	0	0		0.0471372	0.00611275	0.0211842	0.0018395	0.0185219	0.257493	1.96175e-05	0
MAG101	0.03	0.03	0.81	0	0	16.75	0	0	0	2.78226e-05	6.25e-05	0.00720524	4.67742e-05	0.0014379	0	0	0.0227278		Bacteria	Proteobacteria	Alphaproteobacteria	Rhizobiales	Xanthobacteraceae	Rhodopseudomonas	Rhodopseudomonas pentothenatexigens	0.000593097	0.00133073	0.0325954	0	0	0.528223	0	0	0		1.47003e-06	1.24317e-05	0.000814204	3.29128e-06	0.00230286	6.46577e-05	0	0
MAG102	0	0	0.88	21.705	0	0	0	0	0	0.00140787	0.200106	0.469451	0.00424488	1.4239	0	0	0.158231		Bacteria	Proteobacteria	Alphaproteobacteria	Rhizobiales	Aestuariivirgaceae	Nordella	Nordella_sp.	0	0	0.0354123	0.57021	0	0	0	0	0		7.43865e-05	0.0398025	0.0530488	0.000298692	0.0160325	0.0640278	0	0
MAG103	0	0	121.05	0	0	0	0	0	0	0	0.305991	1.37307	0.00829107	0.727466	0	0	0.185173		Bacteria	Proteobacteria	Gammaproteobacteria	Pseudomonadales	JADFDG01	JADFDG01	JADFDG01_sp.	0	0	4.87121	0	0	0	0	0	0		0	0.060864	0.155159	0.000583403	0.0187624	0.0327117	0	0
MAG104	0	0	45.28	0	0	0	0	0	0	0	0.0119	0.113809	0	0	0	0	0		Bacteria	Proteobacteria	Gammaproteobacteria	Pseudomonadales	JADFDG01	JADFDG01	JADFDG01_sp.	0	0	1.82213	0	0	0	0	0	0		0	0.002367	0.0128606	0	0	0	0	0
MAG105	0	0	267.39	0	0	0	0	0	0	0.001426	2.21816	1.01722	0.007498	0.0247567	0.00707333	0	0.200098		Bacteria	Proteobacteria	Gammaproteobacteria	Pseudomonadales	JADFDG01	JADFDG01	JADFDG01_sp.	0	0	10.7601	0	0	0	0	0	0		7.53442e-05	0.441209	0.114948	0.000527599	0.0202746	0.00111322	0.000549264	0
MAG106	34.795	23.8	0.32	0	0	0	0	0	0	0.0155842	2.63158e-05	0.00436842	0	0.00595	0	0	0.0103605		Bacteria	Proteobacteria	Alphaproteobacteria	Rhizobiales	Xanthobacteraceae	Pseudorhodoplanes	Pseudorhodoplanes_sp.	0.687894	1.05572	0.0128772	0	0	0	0	0	0		0.000823408	5.23441e-06	0.000493639	0	0.00104976	0.000267551	0	0
MAG107	0	0	16.39	0	0	0	0	0	0	0	0.184128	0.00281387	0	0.000635806	0	0	0.000219032		Bacteria	Proteobacteria	Alphaproteobacteria	Caulobacterales	Parvularculaceae	CV81	CV81_sp.	0	0	0.659555	0	0	0	0	0	0		0	0.0366246	0.000317972	0	2.21931e-05	2.85901e-05	0	0
MAG108	0	0	0.37	296.71	0	0	0	0	0	0	0.00220952	6.28721	0	0	0	0	0		Bacteria	Proteobacteria	Alphaproteobacteria	Sphingomonadales		Sphingomonadales	Sphingomonadales_sp.	0	0	0.0148893	7.79483	0	0	0	0	0		0	0.000439491	0.710466	0	0	0	0	0
MAG109	0	0	0	0	0	49.71	0	0	0	0.0138244	7.47899e-05	0.00318739	0.00856303	30.7987	9.07563e-05	0.0010042	0.0110647		Bacteria	Firmicutes_B	Moorellia	PH28-bin88	PH28-bin88	JAGXSE01	JAGXSE01_sp.	0	0	0	0	0	1.56764	0	0	0		0.000730425	1.48763e-05	0.000360181	0.00060254	0.00112111	1.38491	7.04747e-06	2.52335e-05
MAG110	0	0	0	0	0.34	11.3	1.405	0	0	0.0014108	0	0.000347	0.0001562	0.0492044	7.12e-05	0.0012388	0.0318696		Bacteria	Firmicutes_B	Peptococcia	DRI-13	DRI-13	Thermanaerosceptrum	Thermanaerosceptrum fracticalcis	0	0	0	0	0.0130154	0.356353	0.0631932	0	0		7.45411e-05	0	3.92116e-05	1.09911e-05	0.00322914	0.00221256	5.52887e-06	3.11285e-05
MAG111	42.295	18.29	0.96	0.04	0	0	0.02	0	0	4.3916	0.000348101	0.0282987	0.010019	0	0.000591139	0	0.000572152		Bacteria	Proteobacteria	Gammaproteobacteria	Xanthomonadales	Xanthomonadaceae	Lysobacter	Lysobacter thermophilus	0.836168	0.811304	0.0386316	0.00105084	0	0	0.000899548	0	0		0.232035	6.924e-05	0.0031978	0.000704989	5.79724e-05	0	4.59036e-05	0
MAG112	0	0	0.47	20.43	0	0	0	0	0	4.81386	0.0189312	0.927337	0.964336	0	0.0462021	0.00259259	0.0706228		Bacteria	Proteobacteria	Gammaproteobacteria	Xanthomonadales	Xanthomonadaceae	Lysobacter	Lysobacter_sp.	0	0	0.0189134	0.536714	0	0	0	0	0		0.254345	0.00376557	0.104791	0.0678558	0.00715574	0	0.00358772	6.51465e-05
MAG113	0.06	0.03	0.91	55.71	0	0	2.18	0	0	0.265472	0.00591379	1.23149	0.0463897	0.0109207	0.00767241	0.00445862	0.0169207		Bacteria	Proteobacteria	Gammaproteobacteria	Xanthomonadales	Xanthomonadaceae	Thermomonas	Thermomonas sp017305095	0.00118619	0.00133073	0.0366196	1.46355	0	0	0.0980507	0	0		0.0140265	0.0011763	0.13916	0.00326422	0.00171446	0.000491067	0.000595784	0.000112036
MAG114	0	0	47.66	0	0	0	0	0	0	0	0.410185	0.0735141	0.00639296	0.130428	0	0	0.170703		Bacteria	Proteobacteria	Gammaproteobacteria	Xanthomonadales	Xanthomonadaceae	SCMT01	SCMT01_sp.	0	0	1.9179	0	0	0	0	0	0		0	0.0815889	0.00830721	0.000449842	0.0172962	0.00586492	0	0
MAG115	0	0	0	0	44.205	0	0	0	0	0.00825	0	0.000613291	0.0068519	0.0437785	0	0	0.000314557		Bacteria	Firmicutes_B	GCA-003054495	Carboxydocellales	Carboxydocellaceae	Carboxydocella	Carboxydocella thermautotrophica	0	0	0	0	1.69219	0	0	0	0		0.000435897	0	6.93029e-05	0.000482136	3.1872e-05	0.00196857	0	0
MAG116	0	0	0	0	12.115	0	0	0	0	0.000492368	0	0.00628063	0.00491057	0.00590744	0	0	0.00162505		Bacteria	Firmicutes_B	Desulfotomaculia	Desulfotomaculales	Desulfurisporaceae	Desulfurispora	Desulfurispora thermophila	0	0	0	0	0.463769	0	0	0	0		2.60148e-05	0	0.000709721	0.000345533	0.000164655	0.000265638	0	0
MAG117	0	0	0	0	20.97	0	0.82	0	0	0	0.000258394	0.561477	1.89781e-05	0.00164599	0	0	0.00433066		Bacteria	Firmicutes_B	Desulfotomaculia	Desulfotomaculales	Desulfocucumaceae	BRHc4a	BRHc4a_sp.	0	0	0	0	0.802744	0	0.0368814	0	0		0	5.13966e-05	0.0634478	1.3354e-06	0.000438797	7.40144e-05	0	0
MAG118	0	0	0	0	1.5	17.36	0	0	0	0.00110662	1.39706e-05	0.0410235	0.000861029	1.27747	0.00134853	0.000104412	0.0427368		Bacteria	Firmicutes_B	Desulfotomaculia	Desulfotomaculales	Desulfocucumaceae	BRHc4a	BRHc4a_sp.	0	0	0	0	0.0574209	0.54746	0	0	0		5.84693e-05	2.77886e-06	0.00463573	6.05866e-05	0.00433023	0.0574437	0.000104717	2.62365e-06
MAG119	0	0	0	0	48.63	0	0	0	0.13	0.0130804	0	0.0598439	0.0059486	1.90624	0	5.14019e-05	0.0126636		Bacteria	Firmicutes_B	Desulfotomaculia	Desulfotomaculales	Desulfocucumaceae	Desulfocucumaceae	Desulfocucumaceae_sp.	0	0	0	0	1.86159	0	0	0	0.00376181		0.000691115	0	0.00676246	0.000418575	0.00128311	0.0857173	0	1.29162e-06
MAG120	0	0	0	0	178.98	2.14	0.05	0	0	0.00209111	0	0.000851111	0.00479556	7.07956	0	0.00831111	0.208382		Bacteria	Firmicutes_B	Desulfotomaculia	Desulfotomaculales	Desulfocucumaceae	BRHc4a	BRHc4a_sp.	0	0	0	0	6.85146	0.0674864	0.00224887	0	0		0.000110486	0	9.6177e-05	0.000337441	0.021114	0.318344	0	0.000208841
MAG121	0	0	0	0	83.01	0	0	0	0	0.00144019	0	0.00411402	0.00095514	0.000823364	0	0	0.00297383		Bacteria	Firmicutes_B	Desulfotomaculia	Desulfotomaculales	Desulfocucumaceae	Desulfocucumaceae	Desulfocucumaceae_sp.	0	0	0	0	3.17767	0	0	0	0		7.60938e-05	0	0.000464891	6.72087e-05	0.000301319	3.70239e-05	0	0
MAG122	0	0	0.57	0	291.645	484.57	1.35	5.495	0.91	0.00713333	0.00467333	0.00933733	0.0136027	80.0569	0.035624	0.112015	3.41627		Bacteria	Firmicutes_B	Desulfotomaculia	Desulfotomaculales	Desulfotomaculaceae	Desulfotomaculum	Desulfotomaculum profundi	0	0	0.0229375	0	11.1643	15.2813	0.0607195	0.255552	0.0263327		0.000376897	0.000929562	0.00105513	0.000957155	0.346148	3.59989	0.0027663	0.0028147
MAG123	0	0	0	0	0.73	127.37	0	0	0	0	0	0.000569643	0.000296429	20.4872	1.60714e-05	0.000621429	0.0165554		Bacteria	Firmicutes_B	Desulfotomaculia	Desulfotomaculales	Desulfotomaculaceae	Desulfotomaculum	Desulfotomaculum_sp.	0	0	0	0	0.0279448	4.0167	0	0	0		0	0	6.43706e-05	2.08583e-05	0.00167744	0.921243	1.24799e-06	1.56152e-05
MAG124	0	0	0	0	13.77	1.32	0.19	0	0	0.000863107	0	0.0059178	0.0010068	0.111306	0	0.000136246	0.00799223		Bacteria	Firmicutes_B	Thermincolia	Thermincolales		Thermincolales	Thermincolales_sp.	0	0	0	0	0.527124	0.0416271	0.0085457	0	0		4.56031e-05	0	0.000668721	7.08435e-05	0.0008098	0.00500505	0	3.42358e-06
MAG125	182.98	45.92	0.24	0	5.79	0	2.85	0	309.98	2.70815	0.102447	0.13082	4.20928	0.000773333	0.51039	0.00273	3.25874		Bacteria	Proteobacteria	Gammaproteobacteria	Acidithiobacillales	Thermithiobacillaceae	Thermithiobacillus	Thermithiobacillus tepidarius	3.6175	2.03691	0.00965791	0	0.221645	0	0.128186	0	8.9699		0.143088	0.0203774	0.0147829	0.296187	0.330187	3.47742e-05	0.0396332	6.85992e-05
MAG126	1.21	0.58	0	0	42.26	0	0.16	0	0.34	48.7728	5.69959	4.91758	63.3752	0.0190281	21.5977	0.757593	110.821		Bacteria	Proteobacteria	Gammaproteobacteria	Acidithiobacillales	Thermithiobacillaceae	Thermithiobacillus	Thermithiobacillus tepidarius	0.0239216	0.0257275	0	0	1.61774	0	0.00719638	0	0.00983859		2.57696	1.13369	0.555694	4.45941	11.2288	0.000855628	1.67712	0.0190367
MAG127	0	0	0.64	112.48	0	0	2.1	0	0	0	6e-05	0.096656	0	0	0	0	0.000796		Bacteria	Spirochaetota	Leptospirae	Turneriellales	Turneriellaceae	Turneriella	Turneriella_sp.	0	0	0.0257544	2.95495	0	0	0.0944525	0	0		0	1.19345e-05	0.0109223	0	8.06534e-05	0	0	0
MAG128	9.44	15.45	0	0	0	0	0	0	0	0.137388	0	0.563257	0.0016939	0	0	0	0.00821492		Bacteria	Gemmatimonadota	Gemmatimonadetes	Gemmatimonadales	GWC2-71-9	Gemmatimonadales	Gemmatimonadales_sp.	0.186628	0.685328	0	0	0	0	0	0	0		0.00725903	0	0.063649	0.000119192	0.000832363	0	0	0
MAG129	27.46	26.79	82.32	122.31	0	0	0	0	0	0.000902532	0.903837	11.4438	0	0.00622658	0	1.64557e-05	0		Bacteria	Proteobacteria	Gammaproteobacteria	Ga0077554	Ga007554	Ga0077554	Ga0077554 sp005240065	0.542881	1.18835	3.31266	3.21319	0	0	0	0	0		4.76862e-05	0.17978	1.29317	0	0	0.000279988	0	4.13498e-07
MAG130	34.85	0.59	3.81	0	0	0	0	0	0	0.744706	0.0134559	1.17375	0.370626	0	0	0	0.302551		Bacteria	Proteobacteria	Gammaproteobacteria	Pseudomonadales	Porticoccaceae	JAGPUQ01	JAGPUQ01_sp.	0.688981	0.0261711	0.153319	0	0	0	0	0	0		0.0393473	0.00267648	0.132636	0.0260792	0.0306555	0	0	0
MAG131	179.365	97.03	0.86	5.53	0	0	0	0	0	2.22453	0.01024	13.8281	1.11094	0	0.021732	0.008848	11.2856		Bacteria	Proteobacteria	Gammaproteobacteria	SURF-13	SURF-13	JACPZD01	JACPZD01_sp.	3.54603	4.30404	0.0346075	0.145278	0	0	0	0	0		0.117535	0.00203682	1.56259	0.0781716	1.1435	0	0.00168755	0.000222332
MAG132	0	0	0.31	0	0	52.66	0	0	0	0	0.00269091	0.00273818	0	0.00787091	0	0	0.000245455		Bacteria	Proteobacteria	Gammaproteobacteria	JAHJQQ01	JAHJQQ01	JAHJQQ01	JAHJQQ01_sp.	0	0	0.0124748	0	0	1.66067	0	0	0		0	0.000535243	0.000309419	0	2.48703e-05	0.000353928	0	0
MAG133	0	0	13.41	0	0	0	0	0	0	0.000117226	0.414142	0.00389523	0	0.000231853	0	0	0		Bacteria	Proteobacteria	Gammaproteobacteria	Pseudomonadales	Ketobacteraceae	Ch67	Ch67_sp.	0	0	0.539636	0	0	0	0	0	0		6.19378e-06	0.082376	0.000440168	0	0	1.04256e-05	0	0
MAG134	0	0.09	23.37	0.71	0	0	0	0	0	0.553474	0.0511394	0.489634	0.0859894	0.0144229	0.00693502	2.00483e-05	0.0378331		Bacteria	Proteobacteria	Gammaproteobacteria	Burkholderiales	Rhodocyclaceae	Methyloversatilis	Methyloversatilis discipulorum_A	0	0.0039922	0.940439	0.0186523	0	0	0	0	0		0.0292434	0.010172	0.0553295	0.00605067	0.00383338	0.000648551	0.000538524	5.03772e-07
MAG135	0.09	0.16	10.28	106.22	0	0	0	0	0	0	0.00573	1.47564	0.011394	0.00026	0.013424	4e-05	0.000432		Bacteria	Proteobacteria	Gammaproteobacteria	Burkholderiales	Rhodocyclaceae	Methyloversatilis	Methyloversatilis discipulorum_A	0.00177929	0.00709725	0.41368	2.79049	0	0	0	0	0		0	0.00113974	0.16675	0.000801742	4.37717e-05	1.16913e-05	0.00104241	1.00512e-06
MAG136	0	0	0	0	0	0	196.115	0	0	298.389	0.99294	6.14551	40.7558	0.142955	22.6627	0.0168024	17.9798		Bacteria	Patescibacteria	Microgenomatia	UBA10105	UBA927	UBA927	UBA927_sp.	0	0	0	0	0	0	8.82074	0	0		15.7657	0.197504	0.694453	2.86779	1.82178	0.00642819	1.75982	0.000422209
MAG137	0	0	0	0	0	0	0	12.265	0	0.00180722	0.422792	0.333543	1.98094	0.00235908	4.13882	2.17509	0.116497		Archaea	Micrarchaeota	Micrarchaeia	Anstonellales	Bilamarchaeaceae	Bilamarchaeum	Bilamarchaeum_sp.	0	0	0	0	0	0	0	0.570399	0		9.54864e-05	0.0840965	0.0376909	0.139389	0.0118039	0.00010608	0.32139	0.0546554
MAG138	0	0	0	0	0	0	65.92	0	0	0	0	0.161091	0	0	0	0	0.33156		Bacteria	KSB1	UBA2214	AABM5-25-91		AABM5-25-91	AABM5-25-91_sp.	0	0	0	0	0	0	2.96491	0	0		0	0	0.0182036	0	0.0335948	0	0	0
MAG139	9.645	95.18	0.27	0	137.695	0	124.565	1.76	100.76	1146	7.30413	10.3749	333.332	22.0883	37.6808	0.731816	1.76101		Bacteria	Proteobacteria	Gammaproteobacteria	Burkholderiales	Rhodocyclaceae	UBA2250	UBA2250 sp004323595	0.190681	4.22198	0.0108651	0	5.27105	0	5.60261	0.0818509	2.91569		60.5499	1.45285	1.17238	23.455	0.178431	0.993237	2.92602	0.018389
MAG140	5.93	17.39	0.39	0	0.06	0	0	0	0	27.1753	0.00122409	5.47094	0.962978	1.55718e-05	0	0	0.00147372		Bacteria	Proteobacteria	Gammaproteobacteria	Burkholderiales	Burkholderiaceae	DSNY01	DSNY01_sp.	0.117235	0.771382	0.0156941	0	0.00229684	0	0	0	0		1.43583	0.00024348	0.618225	0.0677602	0.000149323	7.0021e-07	0	0
MAG141	0	0	27.47	0	0	0	0	0	0	0.000496364	1.40485	36.6948	0.000118182	0	0.000118182	0	0		Bacteria	Proteobacteria	Gammaproteobacteria	Burkholderiales	Gallionellaceae	Gallionellaceae	Gallionellaceae_sp.	0	0	1.10543	0	0	0	0	0	0		2.62259e-05	0.279436	4.14657	8.3159e-06	0	0	9.17714e-06	0
MAG142	0.37	0	17.86	0.97	0	0	0	0	0	6.11041	17.3141	242.972	0.166606	0	0.00229462	0	0.04011		Bacteria	Proteobacteria	Gammaproteobacteria	Burkholderiales		Burkholderiales	Burkholderiales_sp.	0.00731486	0	0.718709	0.0254828	0	0	0	0	0		0.32285	3.44391	27.4563	0.0117233	0.00406408	0	0.000178183	0
MAG143	0	0	36.115	0	0	0	0	0	0	0	0.176241	0.162362	0	0	0.000194872	0	0.00531795		Bacteria	Proteobacteria	Gammaproteobacteria	Burkholderiales	Gallionellaceae	Gallionella	Gallionella_sp.	0	0	1.45331	0	0	0	0	0	0		0	0.0350557	0.0183471	0	0.000538833	0	1.51323e-05	0
MAG144	0	0	0.045	0	0	0	161.66	0.24	0	0.34381	1.13415	3.39153	3.22721	0.0131673	11.8964	0.00369184	0.0796633		Bacteria	Proteobacteria	Gammaproteobacteria	Burkholderiales	Burkholderiaceae	Thiomonas	Thiomonas_sp.	0	0	0.00181086	0	0	0	7.27104	0.0111615	0		0.0181656	0.225591	0.383248	0.227084	0.00807175	0.000592091	0.923788	9.27682e-05
MAG145	0	0	0.05	0	0	0	62.25	1.12	0	0.00212424	3.01758	23.9809	50.1918	0.0151273	185.609	0.330782	0.855494		Bacteria	Proteobacteria	Gammaproteobacteria	Burkholderiales	Burkholderiaceae	Thiomonas	Thiomonas bhubaneswarensis	0	0	0.00201206	0	0	0	2.79984	0.052087	0		0.000112237	0.600219	2.70989	3.53176	0.0866815	0.000680222	14.413	0.00831186
MAG146	0.02	0.04	9.655	483.3	0	5.66	1.2	0	0	0.473708	38.1505	13.7114	0.312749	0.179527	0.000562162	0	1.67312		Bacteria	Proteobacteria	Gammaproteobacteria	Burkholderiales	Burkholderiaceae	Hylemonella	Hylemonella_sp.	0.000395398	0.00177431	0.38853	12.6967	0	0.178492	0.0539729	0	0		0.0250289	7.58842	1.54941	0.0220066	0.169527	0.00807273	4.36534e-05	0
MAG147	28.41	9.52	0.78	0	0	0	1.11	0	0	2.79696	3.85542e-05	0.547076	0.928699	0.00309759	0.00093253	0	0.234748		Bacteria	Proteobacteria	Gammaproteobacteria	Burkholderiales	Burkholderiaceae	Extensimonas	Extensimonas perlucida	0.561663	0.422286	0.0313882	0	0	0	0.0499249	0	0		0.14778	7.66873e-06	0.0618205	0.0653481	0.0237855	0.000139288	7.24135e-05	0
MAG148	1796.22	1014.75	1.5	0	4.42	3.855	67.615	2.58	2659.49	4.73608	2.93452	9.14582	101.137	0.0220114	25.6249	0.972218	412.217		Bacteria	Proteobacteria	Gammaproteobacteria	Burkholderiales	Thiobacillaceae	Thiobacillus	Thiobacillus_sp.	35.5112	45.0119	0.0603619	0	0.1692	0.12157	3.04115	0.119986	76.9577		0.250236	0.583699	1.03349	7.11651	41.7672	0.000989777	1.98984	0.0244298
MAG149	89.385	0.16	0.3	0	0	0	0	0	0	0.0630548	0	0.563006	0.729516	0	0	0.0131613	17.9017		Bacteria	Proteobacteria	Gammaproteobacteria	Immundisolibacterales	Immundisolibacteraceae	Immundisolibacter	Immundisolibacter_sp.	1.76713	0.00709725	0.0120724	0	0	0	0	0	0		0.00333157	0	0.0636207	0.0513326	1.81386	0	0	0.000330716
MAG150	0	0	90.85	0.62	0	0	0	0	0	0.414868	0.015544	4.27911	0.255364	0	0.009876	0.001232	0.041976		Bacteria	Proteobacteria	Gammaproteobacteria	Pseudomonadales	Moraxellaceae	Moraxellaceae	Moraxellaceae_sp.	0	0	3.65592	0.0162879	0	0	0	0	0		0.02192	0.00309182	0.483547	0.0179688	0.00425315	0	0.000766898	3.09576e-05
MAG151	141.9	9.24	16.535	23.31	0	0.23	0	0	0	1.04129	0.0252714	4.40642	0.234814	0.00349048	0.172129	0.0162667	0.0820571		Bacteria	Proteobacteria	Gammaproteobacteria	UBA5335	UBA5335	Macondimonas	Macondimonas_sp.	2.80535	0.409866	0.66539	0.612374	0	0.00725321	0	0	0		0.0550174	0.00502668	0.497933	0.0165228	0.00831431	0.000156955	0.0133663	0.000408748
MAG152	0	0	45.595	66.88	0	0	0.03	0	0	0	0.0812331	27.0021	0	0.0244528	0	0	0.0621427		Bacteria	Proteobacteria	Gammaproteobacteria	Burkholderiales	Burkholderiaceae	VBDL01	VBDL01_sp.	0	0	1.8348	1.757	0	0	0.00134932	0	0		0	0.0161579	3.05129	0	0.00629651	0.00109956	0	0
MAG153	539.88	160.88	3.32	132.99	0	0.35	0.7	0	0	0.0105278	0.00255	0.116956	0.000644444	0.00133333	0	0	0.0388		Bacteria	Proteobacteria	Gammaproteobacteria	Burkholderiales	Burkholderiaceae	Aquabacterium	Aquabacterium_sp.	10.6734	7.13628	0.133601	3.49377	0	0.0110375	0.0314842	0	0		0.000556246	0.000507215	0.0132162	4.53465e-05	0.00393135	5.99555e-05	0	0
MAG154	0	0	31.19	0	0	0	0	0	0	0	0.00258529	0.541938	0.00146029	0.00531765	0.00636029	0	0.00401765		Bacteria	Proteobacteria	Gammaproteobacteria	Burkholderiales	Burkholderiaceae	Aquabacterium	Aquabacterium_sp.	0	0	1.25513	0	0	0	0	0	0		0	0.000514235	0.0612399	0.000102754	0.000407082	0.000239117	0.000493894	0
MAG155	0	0	56.2	0	0	0	0	0	0	2.5e-05	0.0146042	0.000616667	1.45833e-05	0.00823958	8.33333e-06	0	0.000260417		Bacteria	Proteobacteria	Gammaproteobacteria	Burkholderiales	Burkholderiaceae	Ideonella	Ideonella_sp.	0	0	2.26156	0	0	0	0	0	0		1.3209e-06	0.00290488	6.96844e-05	1.02616e-06	2.63863e-05	0.000370506	6.47106e-07	0
MAG156	0	0	0.03	0	0	0	0.89	12.82	137.53	4.16304	60.429	292.79	177.017	0.210751	151.579	2925.36	38.6964		Bacteria	Proteobacteria	Gammaproteobacteria	Halothiobacillales	Halothiobacillaceae	28-57-27	28-57-27_sp.	0	0	0.00120724	0	0	0	0.0400299	0.59621	3.97971		0.219958	12.0198	33.0858	12.4558	3.92085	0.00947678	11.7706	73.5083
MAG157	0	0	0.03	0	0	0	119.48	3.42	2.61	0.140837	16.447	10.6513	69.4595	0.0762963	91.5058	44.213	0.143685		Bacteria	Proteobacteria	Gammaproteobacteria	Halothiobacillales	Halothiobacillaceae	28-57-27	28-57-27_sp.	0	0	0.00120724	0	0	0	5.3739	0.159051	0.0755256		0.00744127	3.27143	1.20362	4.88754	0.0145587	0.00343079	7.10568	1.11098
MAG158	0	0	0	0	0	0	0.08	50.28	16.11	17.4905	9.08306	29.8034	42.3014	0.0513263	51.3777	460.323	6.01197		Bacteria	Proteobacteria	Gammaproteobacteria	Halothiobacillales	Halothiobacillaceae	28-57-27	28-57-27_sp.	0	0	0	0	0	0	0.00359819	2.33833	0.466176		0.924131	1.80669	3.36784	2.97655	0.609153	0.00230797	3.98962	11.567
MAG159	0	0	0	0	0	0	69.21	0.09	0	0.712365	1.57731	26.8478	60.7756	0.0194613	387.131	0.895032	110.478		Bacteria	Proteobacteria	Gammaproteobacteria	Halothiobacillales	Halothiobacillaceae	28-57-27	28-57-27_sp.	0	0	0	0	0	0	3.11288	0.00418556	0		0.0376385	0.313739	3.03384	4.27649	11.194	0.000875109	30.0618	0.0224903
MAG160	16.51	19.48	0.31	9.09	37.01	0	0.14	0	0	85.898	0.0551053	7.78725	8.2168	8.18182e-05	0.12411	0.0158342	0.0201605		Bacteria	Proteobacteria	Gammaproteobacteria	Burkholderiales	Rhodocyclaceae	Rhodocyclaceae	Rhodocyclaceae_sp.	0.326401	0.86409	0.0124748	0.238802	1.41676	0	0.00629683	0	0		4.53851	0.0109609	0.879972	0.578177	0.00204273	3.67909e-06	0.00963751	0.00039788
MAG161	13.67	9.33	0.47	25.325	0.78	0	0.05	0	0	1.1404	0.00738407	3.38105	0.00724935	0.00146658	0.00355457	2.29765e-05	0.024165		Bacteria	Proteobacteria	Gammaproteobacteria	Burkholderiales	Rhodocyclaceae	Rhodocyclaceae	Rhodocyclaceae_sp.	0.270255	0.413858	0.0189134	0.66531	0.0298589	0	0.00224887	0	0		0.0602542	0.00146875	0.382065	0.000510102	0.00244848	6.59471e-05	0.000276022	5.77352e-07
MAG162	0	0	0.13	0	14.8	0	1.54	0.14	0.12	1.6352	0.00152525	0.288438	64.0703	0	0.00834689	0	0.0945843		Bacteria	Proteobacteria	Gammaproteobacteria	Burkholderiales	Thiobacillaceae	Sulfuritortus	Sulfuritortus sp002339725	0	0	0.00523137	0	0.566553	0	0.0692652	0.00651087	0.00347244		0.0863975	0.000303383	0.0325939	4.50832	0.0095836	0	0.000648158	0
MAG163	0	0	0.11	61.23	0	0	0.19	0.12	0	0.990619	0.000326923	0.00800385	0.0605231	0.000203846	0.000984615	0	0.00157308		Bacteria	Proteobacteria	Gammaproteobacteria	Burkholderiales	Rhodocyclaceae	Azospira	Azospira oryzae	0	0	0.00442654	1.60857	0	0	0.0085457	0.00558075	0		0.0523404	6.50275e-05	0.000904448	0.00425872	0.000159389	9.16627e-06	7.64581e-05	0
MAG164	0	0	0	0	0	0	44.34	0.07	0	2.98457	0.000923529	0.0489853	7.10637	0	1.21084	0.02285	60.8595		Bacteria	Proteobacteria	Gammaproteobacteria	Burkholderiales	Thiobacillaceae	Parasulfuritortus	Parasulfuritortus_sp.	0	0	0	0	0	0	1.9943	0.00325544	0		0.157693	0.000183697	0.00553542	0.500042	6.16649	0	0.0940247	0.000574173
MAG165	31	8.27	0.17	0	0	0	0.03	0	0	28.9397	0.0845892	1.19208	4.63266	0.00113253	1.96212	0.00196627	1.64515		Bacteria	Proteobacteria	Gammaproteobacteria	Burkholderiales	UBA6910	Pelomicrobium	Pelomicrobium_sp.	0.612867	0.366839	0.00684102	0	0	0	0.00134932	0	0		1.52906	0.0168254	0.134708	0.325978	0.166692	5.09261e-05	0.152364	4.94082e-05
MAG166	0	0	87.08	1.73	0	0	0	0	0	0	0.0249362	5.82719	6.80851e-05	0.0489596	0	0	0.0384532		Bacteria	Verrucomicrobiota	Verrucomicrobiae	Opitutales	Opitutaceae	Lacunisphaera	Lacunisphaera_sp.	0	0	3.50421	0.0454486	0	0	0	0	0		0	0.00496	0.658482	4.79083e-06	0.00389621	0.00220155	0	0
MAG167	0	0	23.71	0	0	0	0	0	0	0	0.156207	0.00804034	0	0	0	0	0		Bacteria	Myxococcota_A	UBA796	UBA796	SXON01	SXON01	SXON01_sp.	0	0	0.954121	0	0	0	0	0	0		0	0.0310708	0.000908572	0	0	0	0	0
MAG168	0	0	0	0	0	0	20.88	0	0	0	0	0	0	0	0	0	0.117685		Bacteria	Desulfobacterota	Desulfobacteria	Desulfobacterales	SURF-7	SURF-7	SURF-7_sp.	0	0	0	0	0	0	0.939128	0	0		0	0	0	0	0.0119243	0	0	0
MAG169	0	0	0	0	0	0	16.61	0.91	0	0	0	0.000294488	0	0	0.00194291	0.00192421	1.01997		Bacteria	Desulfobacterota	Desulfobacteria	Desulfobacterales	Desulfosudaceae	Desulfosudis	Desulfosudis_sp.	0	0	0	0	0	0	0.747074	0.0423207	0		0	0	3.32777e-05	0	0.103347	0	0.000150873	4.83515e-05
MAG170	1.13	0	76.02	119.22	0	42.55	0.57	0	1.03	0.00624286	35.2143	1.4174	0.108907	0.0179536	0.00278929	0.000214286	2.43648		Bacteria	Proteobacteria	Gammaproteobacteria	Pseudomonadales	Pseudomonadaceae	Pseudomonas_A	Pseudomonas_A stutzeri	0.02234	0	3.05914	3.13202	0	1.34184	0.0256371	0	0.0298051		0.000329848	7.00439	0.160169	0.00766328	0.246872	0.000807312	0.000216596	5.38456e-06
MAG171	0	0	1.05	14.15	0	0	19.96	0	0	0.165078	0.00285492	1.84588	0.0116363	0	0.0364617	0.000108549	0.282392		Bacteria	Myxococcota	Myxococcia	Myxococcales	Myxococcaceae	Archangium_A	Archangium_A_sp.	0	0	0.0422534	0.371733	0	0	0.897748	0	0		0.00872209	0.000567866	0.208587	0.000818789	0.0286129	0	0.00283135	2.72762e-06
MAG172	0	0	42.38	0	0	0	0	0	0	0	0.0726821	2.11297	1.07143e-05	0	0	0	0.000128571		Bacteria	Myxococcota	Myxococcia	Myxococcales	Myxococcaceae	Myxococcaceae	Myxococcaceae_sp.	0	0	1.70543	0	0	0	0	0	0		0	0.014457	0.23877	7.53914e-07	1.30273e-05	0	0	0
MAG173	0	0	0	0	0	0	67.57	0.68	0	0	0	0	0	0	0	0	0.571595		Bacteria	Desulfobacterota	Desulfobaccia	Desulfobaccales	0-14-0-80-60-11	0-14-0-80-60-11	0-14-0-80-60-11_sp.	0	0	0	0	0	0	3.03912	0.0316242	0		0	0	0	0	0.057916	0	0	0
MAG174	0	0	0	0	0	0	0.74	42.29	0	0	0	0.0439931	0.0406345	0	0.361183	0.00723103	0.31191		Bacteria	Desulfobacterota	Desulfobaccia	Desulfobaccales	0-14-0-80-60-11	0-14-0-80-60-11	0-14-0-80-60-11_sp.	0	0	0	0	0	0	0.0332833	1.96675	0		0	0	0.00497129	0.00285926	0.0316038	0	0.0280468	0.000181701
MAG175	0	0	0	0	649.72	0	14.26	26.95	0.64	0.000370526	9.15789e-05	0.781483	1.35677	0	0.0122095	2.42105e-05	0.877218		Bacteria	Desulfobacterota	Desulfarculia	Desulfarculales	Desulfarculaceae	JACRDC01	JACRDC01_sp.	0	0	0	0	24.8717	0	0.641377	1.25334	0.0185197		1.95771e-05	1.82158e-05	0.0883089	0.0954697	0.0888827	0	0.000948099	6.0836e-07
MAG176	0	0	0	0	0	0	24.585	4.41	0	0.000131343	0.00349478	0.157499	0.360399	0	3.25071	0.00480896	0.0875888		Bacteria	Desulfobacterota_I	Desulfovibrionia	Desulfovibrionales	Desulfovibrionaceae	Fundidesulfovibrio	Fundidesulfovibrio_sp.	0	0	0	0	0	0	1.10577	0.205092	0		6.93966e-06	0.000695138	0.0177977	0.0253596	0.00887479	0	0.252427	0.000120839
MAG177	0	0	0	0	0	0	15.31	0	0	0	0	0	0	0	0	0	0.00286531		Bacteria	AABM5-125-24	RPQS01	RPQS01	RPQS01	JAHJDG01	JAHJDG01_sp.	0	0	0	0	0	0	0.688604	0	0		0	0	0	0	0.000290322	0	0	0
MAG178	0	0	0	0	0	35.05	0	0	0	0.0457784	0.000798864	0.00279659	0.0655432	117.759	0	0	0.00758182		Bacteria	Firmicutes_E	DTU015	DUSP01		DUSP01	DUSP01_sp.	0	0	0	0	0	1.10533	0	0	0		0.00241875	0.0001589	0.000316019	0.00461196	0.000768215	5.29522	0	0
MAG179	0	0	29.64	0	0	0	0	0	0	0	0.0855561	0.115917	0	0	0	0	0		Bacteria	Bacteroidota	Bacteroidia	Flavobacteriales	UBA2798	UBA2798	UBA2798_sp.	0	0	1.19275	0	0	0	0	0	0		0	0.0170178	0.0130988	0	0	0	0	0
MAG180	0	0	0	0	0	0	30.31	0	0	0	0	0	0.004692	0	0.013868	0	0.11686		Bacteria	Patescibacteria	JAHJAL01	JAHJAL01	JAHJAL01	JAHJAL01	JAHJAL01_sp.	0	0	0	0	0	0	1.36326	0	0		0	0	0	0.000330154	0.0118406	0	0.00107689	0
MAG181	0	0	0	0	0	19.03	0	0	0	0	0	0.000541333	0	0.00682667	0	0	0		Bacteria	Bacteroidota	Bacteroidia	Bacteroidales	Prolixibacteraceae	UBA1413	UBA1413_sp.	0	0	0	0	0	0.600124	0	0	0		0	0	6.11716e-05	0	0	0.000306972	0	0
MAG182	0	0	0	0	0	0	0	26.74	0	0	0	0	0.0096803	0	0.290992	0.270479	0		Bacteria	Patescibacteria	Paceibacteria	Portnoybacterales_A	RBG-13-40-8-A	RBG-13-40-8-A	RBG-13-40-8-A_sp.	0	0	0	0	0	0	0	1.24358	0		0	0	0	0.000681157	0	0	0.0225964	0.00679657
MAG183	0	0	0	0	0	0	68.955	0	0	9.00588	0	2.82762	0.0815667	0	0.693317	0	4.9811		Bacteria	Patescibacteria	Microgenomatia	UBA1400	PJMF01	CG2-30-36-39	CG2-30-36-39_sp.	0	0	0	0	0	0	3.10141	0	0		0.475835	0	0.319525	0.00573946	0.504702	0	0.0538379	0
MAG184	0	0	0	0	0	0	0	314.15	0	0	0	0	0	0	0	0	0		Bacteria	Patescibacteria	Microgenomatia	UBA1400	PJMF01	UBA9650	UBA9650_sp.	0	0	0	0	0	0	0	14.6099	0		0	0	0	0	0	0	0	0
MAG185	0	0	0	0	0	0	12.44	4.26	0	0	0	0.000272897	0	0	0.00328318	0	0.0619383		Bacteria	Patescibacteria	ABY1	XYB2-FULL-38-15	XYB2-FULL-38-15	JAHIRI01	JAHIRI01_sp.	0	0	0	0	0	0	0.559519	0.198116	0		0	0	3.08378e-05	0	0.0062758	0	0.000254948	0
MAG186	0	0	0	0	0	0	13.77	0.63	0	0	0	0.000136126	0	0	0	0.0101026	0.0113314		Bacteria	Patescibacteria	ABY1	Veblenbacterales	UBA10138	JAHITT01	JAHITT01_sp.	0	0	0	0	0	0	0.619338	0.0292989	0		0	0	1.53824e-05	0	0.00114814	0	0	0.000253858
MAG187	0	0	0	0	0	0	26.87	0	0	0	0	0	0	0	0	0.01558	0.44774		Bacteria	Patescibacteria	ABY1	UBA11705		UBA11705	UBA11705_sp.	0	0	0	0	0	0	1.20854	0	0		0	0	0	0	0.0453665	0	0	0.000391493
MAG188	0	0	0	0	0	0	23.42	0	0	0.0946	0.0946	0	1.0331	1146.8	0.70935	1.13495	37.9248		Bacteria	Patescibacteria	WWE3	UBA101185	UBA10185	UBA10185	UBA10185_sp.	0	0	0	0	0	0	1.05337	0	0		0.00499829	0.0188167	0	0.0726944	3.84267	51.5678	0.055083	0.0285189
MAG189	0	0	0	0	1.93	0	34.405	1	0.29	0.00156304	0.00347826	0.00071087	0.0144	4.34783e-05	0.18752	0.00102391	0.00484783		Bacteria	Spirochaetota	Spirochaetia	Treponematales	Termitinemataceae	Treponema_G	Treponema_G sp012517385	0	0	0	0	0.0738815	0	1.54745	0.0465062	0.00839174		8.2585e-05	0.000691853	8.03294e-05	0.00101326	0.000491198	1.95507e-06	0.0145614	2.57288e-05
MAG190	0	0	0	0	0	20.86	0	0	0	0	0	0	0	0.0115031	0	0	0.00468923		Bacteria	Firmicutes_A	Clostridia	Lutisporales	Lutisporaceae	Lutisporaceae	Lutisporaceae_sp.	0	0	0	0	0	0.657835	0	0	0		0	0	0	0	0.000475129	0.000517255	0	0
MAG191	0	0	0	0	0	0	0	131.38	0	0	0	0.00887	0.05431	0	2.48829	0.00037	0		Bacteria	Patescibacteria	Microgenomatia	UM-FILTER-39-15	UM-FILTER-39-15	UM-FILTER-39-15	UM-FILTER-39-15_sp.	0	0	0	0	0	0	0	6.10999	0		0	0	0.00100232	0.00382154	0	0	0.193222	9.29733e-06
MAG192	0	0	0	0	0	0	0	256.37	0.18	0	0.000287755	0.0380571	0.303131	0	20.0609	2.28167	0		Archaea	Micrarchaeota	Micrarchaeia	Anstonellales	Bilamarchaeaceae	JAHJBR01	JAHJBR01_sp.	0	0	0	0	0	0	0	11.9228	0.00520866		0	5.72367e-05	0.00430052	0.0213299	0	0	1.55778	0.0573337
MAG193	0	0	0	0	0	0	0	13.605	0.96	0	0.000112766	0.100783	0.429928	0	4.99234	479.382	0.102138		Bacteria	Campylobacterota	Campylobacteria	Campylobacterales	Sulfurimonadaceae	Sulfuricurvum	Sulfuricurvum_sp.	0	0	0	0	0	0	0	0.632717	0.0277795		0	2.243e-05	0.0113887	0.030252	0.010349	0	0.387669	12.0459
MAG194	0	0	0	0	0	0	0	12.86	0	0	0	0	0	0	0.0188927	0.000389119	0.0139772		Bacteria	Patescibacteria	JAEDAM01	Absconditabacterales	X112	X112	X112_sp.	0	0	0	0	0	0	0	0.59807	0		0	0	0	0	0.00141622	0	0.00146707	9.77776e-06
